# Supplementary material for: UBE2S and UBE2C confer a poor prognosis to breast cancer via downregulation of Numb
Source: Front Oncol. 2023 Feb 14;13:992233. doi: 10.3389/fonc.2023.992233 (PMC9969189; doi:10.3389/fonc.2023.992233)
Supplement: Supplementary file 3 [file Table_2.xlsx]

## Sheet: numb
Correlated Gene	Cytoband	Spearman's Correlation	p-Value	q-Value
UBE2S	19q13.42	-0.515002	1.53764e-75	8.86824e-73
TIMM17B	Xp11.23	-0.508281	2.59158e-73	1.45316e-70
MRPL12	17q25.3	-0.50622	1.22133e-72	6.66319e-70
LSM4	19p13.11	-0.500846	6.60524e-71	3.4188e-68
EXOSC4	8q24.3	-0.500416	9.06159e-71	4.57293e-68
CHCHD6	3q21.3	-0.49636	1.75067e-69	8.41407e-67
CCDC167	6p21.2	-0.48709	1.31362e-66	4.82121e-64
TIGD5	8q24.3	-0.483847	1.26944e-65	4.49558e-63
SLC25A39	17q21.31	-0.483554	1.5562e-65	5.40276e-63
NELFE	6p21.33	-0.480234	1.54379e-64	5.19381e-62
CLPP	19p13.3	-0.47952	2.52142e-64	8.34384e-62
SLC19A1	21q22.3	-0.479048	3.48265e-64	1.13099e-61
ADRM1	20q13.33	-0.478226	6.11221e-64	1.86941e-61
TBCB	19q13.12	-0.475685	3.4403e-63	9.51314e-61
ALYREF	17q25.3	-0.474094	1.0073e-62	2.71112e-60
EXOSC5	19q13.2	-0.473236	1.79466e-62	4.7048e-60
BYSL	6p21.1	-0.473193	1.84622e-62	4.77792e-60
ANKRD39	2q11.2	-0.469562	2.08421e-61	5.13071e-59
UBE2M	19q13.43	-0.468241	4.99827e-61	1.2156e-58
NR2C2AP	19p13.11	-0.468189	5.17517e-61	1.24364e-58
DNPH1	6p21.1	-0.467952	6.05134e-61	1.43709e-58
CEP131	17q25.3	-0.466546	1.52668e-60	3.50199e-58
RRP1	21q22.3	-0.466503	1.57063e-60	3.56232e-58
TSEN34	19q13.42	-0.466341	1.7466e-60	3.91743e-58
POP7	7q22.1	-0.464715	5.06676e-60	1.12393e-57
PAM16	16p13.3	-0.461782	3.40572e-59	7.39225e-57
GPS1	17q25.3	-0.460186	9.53544e-59	2.04768e-56
NHP2	5q35.3	-0.459037	1.99304e-58	4.14757e-56
NME1	17q21.33	-0.455852	1.51809e-57	3.06442e-55
MRPS12	19q13.2	-0.455104	2.43668e-57	4.82223e-55
CUTA	6p21.32	-0.452742	1.07904e-56	2.07442e-54
CD320	19p13.2	-0.452021	1.69593e-56	3.16981e-54
TOMM40	19q13.32	-0.450573	4.18728e-56	7.54683e-54
PUF60	8q24.3	-0.449384	8.77259e-56	1.51353e-53
MRPL14	6p21.1	-0.449012	1.10478e-55	1.88125e-53
ERI3	1p34.1	-0.449006	1.10903e-55	1.88125e-53
E2F1	20q11.22	-0.445808	7.96318e-55	1.26571e-52
POLR2F	22q13.1	-0.445757	8.21657e-55	1.29578e-52
ANAPC11	17q25.3	-0.445695	8.53202e-55	1.3351e-52
RNASEH2C	11q13.1	-0.444755	1.51683e-54	2.3373e-52
HSF1	8q24.3	-0.444617	1.6503e-54	2.52371e-52
TOP1MT	8q24.3	-0.443546	3.17015e-54	4.60379e-52
PPAN	19p13.2	-0.443276	3.73656e-54	5.34937e-52
HSD17B10	Xp11.22	-0.442269	6.88223e-54	9.71501e-52
B3GAT3	11q12.3	-0.442056	7.83027e-54	1.09765e-51
PSMA7	20q13.33	-0.44199	8.15366e-54	1.1351e-51
LSM7	19p13.3	-0.439533	3.58493e-53	4.92281e-51
OXLD1	17q25.3	-0.438221	7.87026e-53	1.06624e-50
B4GALT2	1p34.1	-0.437426	1.26509e-52	1.66909e-50
NCBP2AS2	3q29	-0.437044	1.58856e-52	2.06881e-50
PPP2R3B	Xp22.33 and Yp11.31	-0.436285	2.49426e-52	3.20695e-50
PPM1G	2p23.3	-0.435715	3.49782e-52	4.4688e-50
YIF1B	19q13.2	-0.435507	3.9558e-52	4.99074e-50
RPP21	6p22.1	-0.435413	4.18244e-52	5.2439e-50
PSMC3IP	17q21.2	-0.435314	4.43589e-52	5.52734e-50
GALK1	17q25.1	-0.43519	4.77272e-52	5.91055e-50
THOP1	19p13.3	-0.43488	5.73287e-52	7.05632e-50
CTU1	19q13.41	-0.434639	6.61136e-52	8.03958e-50
TIMM13	19p13.3	-0.433817	1.07348e-51	1.28983e-49
LRRC45	17q25.3	-0.433638	1.19334e-51	1.42538e-49
CCDC137	17q25.3	-0.433237	1.51068e-51	1.78331e-49
LRWD1	7q22.1	-0.433075	1.66166e-51	1.95014e-49
TXNL4A	18q23	-0.432915	1.82483e-51	2.12925e-49
LRRC61	7q36.1	-0.4317	3.72051e-51	4.21923e-49
NDUFA11	19p13.3	-0.431684	3.75581e-51	4.23546e-49
LEMD2	6p21.31	-0.431348	4.56908e-51	5.09566e-49
KHK	2p23.3	-0.430242	8.70981e-51	9.45249e-49
PRELID3A	18p11.21	-0.429417	1.4067e-50	1.51041e-48
HGH1	8q24.3	-0.427882	3.42134e-50	3.65414e-48
SLC52A2	8q24.3	-0.427409	4.49473e-50	4.72556e-48
TSEN54	17q25.1	-0.426275	8.63079e-50	8.93442e-48
MCRIP1	17q25.3	-0.425402	1.42401e-49	1.45914e-47
NCLN	19p13.3	-0.424878	1.92144e-49	1.93931e-47
PTGES2	9q34.11	-0.424563	2.30001e-49	2.29841e-47
CIAO2B	16q22.1	-0.424511	2.36963e-49	2.35632e-47
RECQL4	8q24.3	-0.42428	2.70382e-49	2.66241e-47
PDAP1	7q22.1	-0.424111	2.97805e-49	2.9182e-47
DUS1L	17q25.3	-0.423201	4.99882e-49	4.80506e-47
SUV39H1	Xp11.23	-0.422916	5.87557e-49	5.59454e-47
EIF6	20q11.22	-0.422793	6.30161e-49	5.97203e-47
SNRPB	20p13	-0.422679	6.72172e-49	6.3404e-47
SNRPA	19q13.2	-0.42169	1.17712e-48	1.08253e-46
TBRG4	7p13	-0.421686	1.17981e-48	1.08253e-46
MLF2	12p13.31	-0.421294	1.47273e-48	1.3399e-46
NDUFAF8	17q25.3	-0.421275	1.48831e-48	1.34723e-46
VPS28	8q24.3	-0.421048	1.69232e-48	1.52505e-46
ACD	16q22.1	-0.420698	2.06097e-48	1.83272e-46
CYC1	8q24.3	-0.420347	2.51146e-48	2.21381e-46
FARSA	19p13.13	-0.420195	2.73665e-48	2.40182e-46
PQBP1	Xp11.23	-0.419524	3.98967e-48	3.42704e-46
MAF1	8q24.3	-0.419016	5.30291e-48	4.53578e-46
BOP1	8q24.3	-0.418705	6.31307e-48	5.33203e-46
MRPL38	17q25.1	-0.418552	6.87797e-48	5.76094e-46
CCDC124	19p13.11	-0.418496	7.09783e-48	5.91159e-46
SNRPC	6p21.31	-0.418169	8.52013e-48	6.99136e-46
ARMC6	19p13.11	-0.417624	1.15527e-47	9.32813e-46
HGS	17q25.3	-0.417539	1.21093e-47	9.6999e-46
WDR74	11q12.3	-0.415772	3.23547e-47	2.54129e-45
DDX49	19p13.11	-0.415457	3.85253e-47	3.01423e-45
SAC3D1	11q13.1	-0.41534	4.10929e-47	3.19272e-45
PFDN6	6p21.32	-0.415339	4.11229e-47	3.19272e-45
CYHR1	8q24.3	-0.415171	4.51123e-47	3.4625e-45
NAA10	Xq28	-0.41501	4.93343e-47	3.77221e-45
TBCD	17q25.3	-0.414863	5.34916e-47	4.05933e-45
C12ORF73	12q23.3	-0.414805	5.52554e-47	4.17747e-45
NSUN5	7q11.23	-0.414638	6.05958e-47	4.56413e-45
KLHDC3	6p21.1	-0.414392	6.93795e-47	5.18701e-45
ATAD3A	1p36.33	-0.41427	7.42208e-47	5.52849e-45
MEA1	6p21.1	-0.41356	1.0973e-46	8.08395e-45
GIT1	17q11.2	-0.413158	1.36921e-46	1.0038e-44
C8ORF82	8q24.3	-0.413153	1.37249e-46	1.0038e-44
CCT7	2p13.2	-0.412846	1.62487e-46	1.17821e-44
SLC25A10	17q25.3	-0.412842	1.62846e-46	1.17821e-44
PLEKHJ1	19p13.3	-0.412515	1.94809e-46	1.38954e-44
GNB1L	22q11.21	-0.411579	3.25219e-46	2.28424e-44
DAZAP1	19p13.3	-0.411575	3.25899e-46	2.28424e-44
TONSL	8q24.3	-0.41094	4.60819e-46	3.18565e-44
DRAP1	11q13.1	-0.410649	5.40081e-46	3.69562e-44
EBNA1BP2	1p34.2	-0.410559	5.67348e-46	3.86908e-44
PODXL2	3q21.3	-0.41022	6.8221e-46	4.63144e-44
NT5C3B	17q21.2	-0.410216	6.83725e-46	4.63144e-44
VGF	7q22.1	-0.409958	7.86544e-46	5.31009e-44
ATP6V0B	1p34.1	-0.40988	8.20498e-46	5.52086e-44
PDXP	22q13.1	-0.409333	1.10454e-45	7.33428e-44
BOLA2	16p11.2	-0.408836	1.44572e-45	9.5683e-44
CCDC86	11q12.2	-0.408776	1.49352e-45	9.85237e-44
TIMM44	19p13.2	-0.408178	2.06398e-45	1.35712e-43
LRFN4	11q13.2	-0.408145	2.10035e-45	1.37655e-43
TMEM54	1p35.1	-0.407823	2.49948e-45	1.62233e-43
PRPF31	19q13.42	-0.407804	2.52565e-45	1.63406e-43
CDKN2D	19p13.2	-0.407792	2.54211e-45	1.63946e-43
UCKL1	20q13.33	-0.40778	2.55787e-45	1.64437e-43
HSPBP1	19q13.42	-0.407462	3.03611e-45	1.94562e-43
POLD2	7p13	-0.407116	3.65829e-45	2.32953e-43
MAP3K10	19q13.2	-0.406192	6.01098e-45	3.7918e-43
RRP9	3p21.2	-0.40612	6.24751e-45	3.91653e-43
PFDN4	20q13.2	-0.406048	6.49546e-45	4.04683e-43
ALKBH2	12q24.11	-0.405798	7.42749e-45	4.58505e-43
FAM50A	Xq28	-0.405667	7.96516e-45	4.90197e-43
CDK5	7q36.1	-0.405475	8.82752e-45	5.38345e-43
ATP6V1F	7q32.1	-0.405291	9.74118e-45	5.90497e-43
MRGBP	20q13.33	-0.40517	1.03944e-44	6.28206e-43
TIMM50	19q13.2	-0.404249	1.69968e-44	1.01508e-42
MRPL4	19p13.2	-0.40383	2.12401e-44	1.25001e-42
LRFN1	19q13.2	-0.403776	2.18572e-44	1.27887e-42
GTPBP3	19p13.11	-0.40324	2.90717e-44	1.69119e-42
COMMD5	8q24.3	-0.403065	3.19092e-44	1.85092e-42
SNHG6	8q13.1|8q13	-0.403032	3.24723e-44	1.87818e-42
NFKBIL1	6p21.33	-0.402829	3.61572e-44	2.08534e-42
PRMT1	19q13.33	-0.402733	3.80487e-44	2.18196e-42
MRPS24	7p13	-0.402376	4.59594e-44	2.62815e-42
RNASEH2A	19p13.13	-0.402357	4.64304e-44	2.64758e-42
LONP1	19p13.3	-0.402193	5.06363e-44	2.87928e-42
POLR2I	19q13.12	-0.401952	5.75301e-44	3.25295e-42
NDUFB11	Xp11.3	-0.401586	6.98018e-44	3.91394e-42
NOC2L	1p36.33	-0.401175	8.67319e-44	4.83638e-42
UBL4A	Xq28	-0.401046	9.2834e-44	5.12961e-42
CAPS	19p13.3	-0.400764	1.07692e-43	5.92333e-42
EMC6	17p13.2	-0.400662	1.13644e-43	6.23376e-42
ACOT7	1p36.31	-0.400532	1.2171e-43	6.64008e-42
UQCC3	11q12.3	-0.399999	1.61049e-43	8.66914e-42
WDR46	6p21.32	-0.399976	1.6302e-43	8.72871e-42
AATF	17q12	-0.399778	1.80893e-43	9.66005e-42
TMEM161A	19p13.11	-0.399759	1.8266e-43	9.72872e-42
DOHH	19p13.3	-0.398993	2.73012e-43	1.43516e-41
PIN1	19p13.2	-0.398463	3.60255e-43	1.8791e-41
JMJD4	1q42.13	-0.398078	4.4034e-43	2.27916e-41
NARF	17q25.3	-0.397864	4.92259e-43	2.53488e-41
POLR2H	3q27.1	-0.397568	5.74376e-43	2.92787e-41
SAFB	19p13.3	-0.397309	6.57321e-43	3.34224e-41
TAF6L	11q12.3	-0.397292	6.63274e-43	3.36403e-41
MXD3	5q35.3	-0.397257	6.75469e-43	3.4173e-41
PUS1	12q24.33	-0.396996	7.73585e-43	3.88448e-41
ANKRD13B	17q11.2	-0.395572	1.61929e-42	7.97245e-41
HRAS	11p15.5	-0.39543	1.74291e-42	8.56018e-41
HDGFL2	19p13.3	-0.395259	1.90351e-42	9.30368e-41
SIRT7	17q25.3	-0.39472	2.51518e-42	1.22341e-40
CDT1	16q24.3	-0.394408	2.95333e-42	1.42964e-40
UBALD2	17q25.1	-0.394343	3.05534e-42	1.47548e-40
GRK6	5q35.3	-0.394292	3.13656e-42	1.50749e-40
NDUFS6	5p15.33	-0.394209	3.27338e-42	1.56951e-40
FGD1	Xp11.22	-0.39416	3.35657e-42	1.60559e-40
PYCR3	8q24.3	-0.394153	3.36892e-42	1.60617e-40
VARS	6p21.33	-0.393868	3.90126e-42	1.85296e-40
FDX2	19p13.2	-0.393725	4.19834e-42	1.98938e-40
NUDT1	7p22.3	-0.393674	4.30944e-42	2.03248e-40
NDUFA7	19p13.2	-0.393554	4.5839e-42	2.15689e-40
CTU2	16q24.3	-0.393411	4.93241e-42	2.31011e-40
C1ORF122	1p34.3	-0.392679	7.18311e-42	3.34097e-40
FAM207A	21q22.3	-0.392641	7.32393e-42	3.39864e-40
NME2	17q21.33	-0.392572	7.58467e-42	3.50353e-40
PPP1R16A	8q24.3	-0.392356	8.47246e-42	3.89579e-40
KLHDC4	16q24.2	-0.392219	9.08769e-42	4.15973e-40
ZNF593	1p36.11	-0.392179	9.27848e-42	4.22789e-40
EIF3B	7p22.3	-0.391531	1.29155e-41	5.8065e-40
ZNRD1	6p22.1	-0.391148	1.57004e-41	7.01167e-40
MIIP	1p36.22	-0.391134	1.58133e-41	7.04652e-40
GADD45GIP1	19p13.13	-0.390988	1.70375e-41	7.54209e-40
NPEPL1	20q13.32	-0.390914	1.76934e-41	7.81528e-40
FAM241B	10q22.1	-0.390884	1.79595e-41	7.91551e-40
MACROD1	11q13.1	-0.390874	1.8055e-41	7.94027e-40
SCRIB	8q24.3	-0.390568	2.10966e-41	9.23765e-40
SMYD5	2p13.2	-0.389891	2.97566e-41	1.29454e-39
GPANK1	6p21.33	-0.389276	4.06431e-41	1.76435e-39
JMJD6	17q25.1	-0.389259	4.0989e-41	1.77555e-39
BANF1	11q13.1	-0.389237	4.14441e-41	1.79141e-39
CDC34	19p13.3	-0.389035	4.59026e-41	1.97989e-39
SHARPIN	8q24.3	-0.388965	4.75601e-41	2.04701e-39
SNHG15	7p13	-0.388913	4.88181e-41	2.09668e-39
TEDC2	16p13.3	-0.388891	4.93738e-41	2.11605e-39
CENPX	17q25.3	-0.388522	5.95045e-41	2.52875e-39
TRMT1	19p13.13	-0.388191	7.02947e-41	2.96855e-39
NDUFS3	11p11.2	-0.388009	7.70758e-41	3.24813e-39
BRAT1	7p22.3	-0.387912	8.09515e-41	3.40435e-39
CHCHD2	7p11.2	-0.387664	9.17004e-41	3.83243e-39
NAT9	17q25.1	-0.387403	1.04574e-40	4.35752e-39
LAS1L	Xq12	-0.387401	1.04696e-40	4.35752e-39
MRPS26	20p13	-0.38734	1.07958e-40	4.48403e-39
ZMYND19	9q34.3	-0.387058	1.24394e-40	5.15609e-39
MAD1L1	7p22.3	-0.386987	1.28909e-40	5.33229e-39
YDJC	22q11.21	-0.38692	1.33337e-40	5.50417e-39
MRPL51	12p13.31	-0.386667	1.51384e-40	6.2237e-39
MCOLN1	19p13.2	-0.385462	2.76701e-40	1.12158e-38
PHB	17q21.33	-0.385351	2.92469e-40	1.1784e-38
REX1BD	19p13.11	-0.3852	3.15457e-40	1.26849e-38
USP5	12p13.31	-0.384829	3.79502e-40	1.51696e-38
MTCH1	6p21.2	-0.384712	4.02359e-40	1.60514e-38
ZNF282	7q36.1	-0.384579	4.29964e-40	1.70851e-38
PLOD3	7q22.1	-0.38452	4.42729e-40	1.75578e-38
SNHG17	20q11.23	-0.384429	4.63277e-40	1.83367e-38
MAFG-DT	17q25.3	-0.384387	4.7293e-40	1.86821e-38
RALY	20q11.22	-0.384093	5.47383e-40	2.1581e-38
SDHAF1	19q13.12	-0.38403	5.64942e-40	2.21866e-38
MRPL2	6p21.1	-0.383957	5.85709e-40	2.29575e-38
RTKN	2p13.1	-0.383735	6.54032e-40	2.55858e-38
AGAP3	7q36.1	-0.383579	7.06794e-40	2.75431e-38
ARFGAP1	20q13.33	-0.383512	7.30652e-40	2.8418e-38
RPUSD3	3p25.3	-0.383368	7.84832e-40	3.04666e-38
EIF5A	17p13.1	-0.383301	8.1124e-40	3.14313e-38
MAD2L2	1p36.22	-0.383147	8.75844e-40	3.38693e-38
PELP1	17p13.2	-0.382776	1.05251e-39	4.05457e-38
NXT1	20p11.21	-0.382254	1.3624e-39	5.2284e-38
DYNLRB1	20q11.22	-0.381875	1.64314e-39	6.27004e-38
FAM3A	Xq28	-0.38137	2.10674e-39	7.9638e-38
CDK4	12q14.1	-0.381201	2.29022e-39	8.62507e-38
ADCK5	8q24.3	-0.380855	2.71507e-39	1.01871e-37
ROMO1	20q11.22	-0.380775	2.82409e-39	1.05764e-37
GDI1	Xq28	-0.380667	2.97726e-39	1.11295e-37
PSMC3	11p11.2	-0.38047	3.2802e-39	1.22003e-37
C15ORF61	15q23	-0.379865	4.41423e-39	1.61423e-37
ARL16	17q25.3	-0.379786	4.58933e-39	1.67221e-37
RAD23A	19p13.13	-0.379443	5.42752e-39	1.96697e-37
TMEM147	19q13.12	-0.379373	5.61654e-39	2.03147e-37
EHMT2	6p21.33	-0.37937	5.62564e-39	2.03147e-37
KLC2	11q13.2	-0.379219	6.05481e-39	2.18254e-37
TIMM10	11q12.1	-0.379201	6.11031e-39	2.19862e-37
PDCD5	19q13.11	-0.379184	6.16086e-39	2.21287e-37
SLC25A11	17p13.2	-0.379059	6.5475e-39	2.3434e-37
MRPL36	5p15.33	-0.378957	6.88204e-39	2.45443e-37
POLD1	19q13.33	-0.37886	7.21779e-39	2.56964e-37
RPL8	8q24.3	-0.378846	7.26622e-39	2.58232e-37
TMEM208	16q22.1	-0.378772	7.53371e-39	2.67268e-37
MFSD3	8q24.3	-0.378673	7.90525e-39	2.79957e-37
NOP16	5q35.2	-0.378552	8.38921e-39	2.96576e-37
DTYMK	2q37.3	-0.378305	9.46069e-39	3.32706e-37
PFDN2	1q23.3	-0.37827	9.62366e-39	3.37849e-37
PES1	22q12.2	-0.377988	1.10432e-38	3.8567e-37
COPS6	7q22.1	-0.377612	1.32587e-38	4.62246e-37
KLC3	19q13.32	-0.376915	1.85939e-38	6.42701e-37
FAAP100	17q25.3	-0.376906	1.86757e-38	6.44423e-37
EMG1	12p13.31	-0.37665	2.1147e-38	7.24743e-37
TMUB1	7q36.1	-0.376645	2.11953e-38	7.25166e-37
DDX39A	19p13.12	-0.376379	2.41135e-38	8.2222e-37
EPN1	19q13.42	-0.376234	2.58661e-38	8.77535e-37
PSMG3	7p22.3	-0.376022	2.86517e-38	9.67162e-37
UQCRH	1p33	-0.375994	2.90435e-38	9.78753e-37
UQCC2	6p21.31	-0.37524	4.17946e-38	1.3968e-36
VPS4A	16q22.1	-0.374874	4.98642e-38	1.6501e-36
CCHCR1	6p21.33	-0.374792	5.18808e-38	1.71402e-36
DDA1	19p13.11	-0.374641	5.57817e-38	1.83989e-36
MYL6B	12q13.2	-0.374574	5.76025e-38	1.8876e-36
CHAF1A	19p13.3	-0.374506	5.95188e-38	1.94724e-36
PKN1	19p13.12	-0.374344	6.43395e-38	2.10155e-36
PSRC1	1p13.3	-0.374325	6.49236e-38	2.1172e-36
CUEDC2	10q24.32	-0.374282	6.6279e-38	2.15792e-36
RUVBL2	19q13.33	-0.374261	6.69682e-38	2.17685e-36
TOMM6	6p21.1	-0.374172	6.98819e-38	2.2679e-36
FBXO44	1p36.22	-0.37369	8.80664e-38	2.84889e-36
TCOF1	5q32-q33.1	-0.373197	1.11557e-37	3.57444e-36
GRAMD1A	19q13.11	-0.37315	1.14105e-37	3.65029e-36
AP1S1	7q22.1	-0.373044	1.20028e-37	3.83367e-36
KLF16	19p13.3	-0.372974	1.24134e-37	3.95855e-36
KATNB1	16q21	-0.372679	1.42898e-37	4.54974e-36
MRTO4	1p36.13	-0.372548	1.52149e-37	4.83665e-36
AURKAIP1	1p36.33	-0.37233	1.68851e-37	5.334e-36
ARHGDIA	17q25.3	-0.37178	2.19509e-37	6.9019e-36
MRPS18A	6p21.1	-0.371641	2.34435e-37	7.34829e-36
AURKB	17p13.1	-0.371069	3.07773e-37	9.5875e-36
DGKZ	11p11.2	-0.371057	3.09491e-37	9.62618e-36
EMD	Xq28	-0.370943	3.26818e-37	1.01495e-35
PRDX5	11q13.1	-0.370793	3.50844e-37	1.08555e-35
ZC3H3	8q24.3	-0.370692	3.68094e-37	1.1344e-35
SURF2	9q34.2	-0.370666	3.72775e-37	1.14708e-35
ZGPAT	20q13.33	-0.370584	3.87557e-37	1.18894e-35
CBX8	17q25.3	-0.370579	3.8839e-37	1.18969e-35
RRS1	8q13.1	-0.37036	4.30904e-37	1.31195e-35
BAX	19q13.33	-0.369747	5.76107e-37	1.74091e-35
UBAC1	9q34.3	-0.369719	5.83671e-37	1.76113e-35
NKIRAS2	17q21.2	-0.369696	5.90201e-37	1.77818e-35
B3GNTL1	17q25.3	-0.36958	6.23461e-37	1.87559e-35
PRR7	5q35.3	-0.369445	6.64369e-37	1.99271e-35
GNAZ	22q11.22-q11.23	-0.36926	7.24959e-37	2.17122e-35
KAT2A	17q21.2	-0.36919	7.49376e-37	2.24102e-35
TFAP4	16p13.3	-0.369161	7.59634e-37	2.26499e-35
ASPSCR1	17q25.3	-0.3684	1.08745e-36	3.21867e-35
RBM10	Xp11.3	-0.368294	1.14329e-36	3.37899e-35
ECE2	3q27.1	-0.368244	1.17039e-36	3.45403e-35
DLGAP3	1p34.3	-0.36816	1.21776e-36	3.58858e-35
NOL7	6p23	-0.368132	1.23344e-36	3.6242e-35
RPS21	20q13.33	-0.368065	1.27313e-36	3.72995e-35
CCDC28B	1p35.2	-0.367958	1.33873e-36	3.91646e-35
CHMP1A	16q24.3	-0.36792	1.36291e-36	3.98142e-35
CCDC34	11p14.1	-0.367848	1.40958e-36	4.11181e-35
RPUSD1	16p13.3	-0.367502	1.6583e-36	4.80956e-35
RTL8A	Xq26.3	-0.36723	1.88394e-36	5.42499e-35
CPSF4	7q22.1	-0.367208	1.90411e-36	5.47527e-35
SART1	11q13.1	-0.366977	2.1216e-36	6.0747e-35
PANX2	22q13.33	-0.366857	2.24406e-36	6.41624e-35
DDX54	12q24.13	-0.366734	2.37717e-36	6.77763e-35
NCAPH2	22q13.33	-0.366727	2.38475e-36	6.78964e-35
H2AFZ	4q23	-0.36672	2.39302e-36	6.8036e-35
TSC22D4	7q22.1	-0.366709	2.4044e-36	6.82632e-35
ARFRP1	20q13.33	-0.366702	2.41311e-36	6.83511e-35
GPSM1	9q34.3	-0.366701	2.41426e-36	6.83511e-35
NOC4L	12q24.33	-0.366688	2.42901e-36	6.86724e-35
POLR1C	6p21.1	-0.366651	2.47093e-36	6.97119e-35
RANBP1	22q11.21	-0.36665	2.47269e-36	6.97119e-35
SGTA	19p13.3	-0.366569	2.56803e-36	7.21982e-35
ARF5	7q32.1	-0.36649	2.66395e-36	7.47906e-35
IGSF8	1q23.2	-0.366389	2.79324e-36	7.83115e-35
MRPL11	11q13.2	-0.366287	2.92896e-36	8.17758e-35
ZNF787	19q13.43	-0.366166	3.09974e-36	8.64244e-35
LSM2	6p21.33	-0.365713	3.82952e-36	1.06477e-34
APRT	16q24.3	-0.365557	4.11877e-36	1.14205e-34
SPATA33	16q24.3	-0.365319	4.59989e-36	1.27371e-34
NRTN	19p13.3	-0.365233	4.78822e-36	1.32223e-34
PIMREG	17p13.2	-0.364999	5.33929e-36	1.47239e-34
LBHD1	11q12.3	-0.364881	5.64132e-36	1.55356e-34
ARL6IP4	12q24.31	-0.364808	5.83441e-36	1.59585e-34
NDUFB9	8q24.13	-0.364802	5.85224e-36	1.59856e-34
NOSIP	19q13.33	-0.364787	5.89254e-36	1.60739e-34
COA4	11q13.4	-0.3645	6.734e-36	1.82215e-34
ENHO	9p13.3	-0.364353	7.20696e-36	1.94752e-34
BABAM1	19p13.11	-0.364049	8.29802e-36	2.23041e-34
FAM89B	11q13.1	-0.364005	8.4695e-36	2.27347e-34
RAC3	17q25.3	-0.363884	8.9589e-36	2.39847e-34
CCNQ	Xq28	-0.36363	1.0079e-35	2.68409e-34
TSSC4	11p15.5	-0.363126	1.27222e-35	3.37463e-34
UBE2MP1	16p11.2	-0.361688	2.46842e-35	6.42108e-34
BRMS1	11q13.2	-0.361204	3.08195e-35	7.97592e-34
FBXL6	8q24.3	-0.361047	3.31309e-35	8.55219e-34
ZNF775	7q36.1	-0.361011	3.36839e-35	8.67275e-34
NDUFB7	19p13.12	-0.360781	3.74158e-35	9.60909e-34
TRIM28	19q13.43	-0.360764	3.77092e-35	9.67213e-34
RELL2	5q31.3	-0.360652	3.97066e-35	1.01715e-33
NUDC	1p36.11	-0.360605	4.05603e-35	1.03771e-33
MRPL23	11p15.5	-0.360517	4.22257e-35	1.07895e-33
FMC1	7q34	-0.36048	4.2952e-35	1.0961e-33
ABT1	6p22.2	-0.360477	4.30057e-35	1.0961e-33
EBP	Xp11.23	-0.360403	4.44895e-35	1.13106e-33
SPINDOC	11q13.1	-0.360327	4.60743e-35	1.16988e-33
TRMT112	11q13.1	-0.360231	4.81245e-35	1.2204e-33
TEN1	17q25.1	-0.360105	5.09773e-35	1.29113e-33
SRM	1p36.22	-0.359986	5.38325e-35	1.36003e-33
SNRPD1	18q11.2	-0.359867	5.6851e-35	1.43449e-33
MRPL55	1q42.13	-0.359722	6.07403e-35	1.5269e-33
MUTYH	1p34.1	-0.359308	7.3354e-35	1.8258e-33
ZNF358	19p13.2	-0.359219	7.63867e-35	1.89894e-33
MAP1LC3A	20q11.22	-0.359163	7.83485e-35	1.94532e-33
SLC4A2	7q36.1	-0.359125	7.97184e-35	1.9769e-33
GINS2	16q24.1	-0.359012	8.39348e-35	2.0788e-33
FBL	19q13.2	-0.359	8.44105e-35	2.08557e-33
C4ORF48	4p16.3	-0.358938	8.68301e-35	2.14273e-33
CHTF18	16p13.3	-0.358914	8.77919e-35	2.16382e-33
TRAPPC5	19p13.2	-0.358908	8.80289e-35	2.16701e-33
LAMTOR5	1p13.3	-0.358856	9.01247e-35	2.21321e-33
PEX16	11p11.2	-0.358827	9.12972e-35	2.23656e-33
C20ORF27	20p13	-0.358791	9.28321e-35	2.26916e-33
BIRC5	17q25.3	-0.35879	9.28527e-35	2.26916e-33
SNRPD2	19q13.32	-0.358282	1.16968e-34	2.84815e-33
MAP2K2	19p13.3	-0.357821	1.44177e-34	3.48965e-33
TMEM201	1p36.22	-0.357809	1.44977e-34	3.5048e-33
MRPS7	17q25.1	-0.3578	1.45602e-34	3.5157e-33
MAZ	16p11.2	-0.357744	1.49315e-34	3.59675e-33
MRPL37	1p32.3	-0.357686	1.53275e-34	3.68774e-33
HDHD5	22q11.1	-0.357646	1.56079e-34	3.75073e-33
SLC39A3	19p13.3	-0.357632	1.57093e-34	3.77061e-33
GNL1	6p21.33	-0.356916	2.17189e-34	5.18838e-33
PUSL1	1p36.33	-0.356855	2.2323e-34	5.3201e-33
INO80C	18q12.2	-0.356504	2.61565e-34	6.21903e-33
RRP12	10q24.1	-0.356137	3.08686e-34	7.29642e-33
CENPM	22q13.2	-0.355875	3.47337e-34	8.16221e-33
UQCRHL	1p36.21	-0.355867	3.48621e-34	8.18286e-33
SELENOH	11q12.1	-0.355826	3.5508e-34	8.3248e-33
RPS19BP1	22q13.1	-0.355805	3.58462e-34	8.39433e-33
PSMB6	17p13.2	-0.355584	3.95884e-34	9.25993e-33
DDX28	16q22.1	-0.355461	4.18371e-34	9.76328e-33
H2AFX	11q23.3	-0.355432	4.23916e-34	9.88126e-33
FKBP8	19p13.11	-0.355326	4.44565e-34	1.03506e-32
NR2F6	19p13.11	-0.355293	4.51279e-34	1.04948e-32
MICOS13	19p13.3	-0.355247	4.60761e-34	1.06785e-32
BCAP31	Xq28	-0.355099	4.92413e-34	1.13989e-32
SEPTIN5	22q11.21	-0.354807	5.61283e-34	1.29486e-32
IDI2	10p15.3	-0.354668	5.97377e-34	1.37342e-32
COX8A	11q13.1	-0.354575	6.22811e-34	1.42864e-32
SLC25A19	17q25.1	-0.354367	6.83566e-34	1.56445e-32
COMMD4	15q24.2	-0.354222	7.2946e-34	1.6676e-32
EIF5AL1	10q22.3	-0.354165	7.48435e-34	1.70904e-32
ELOC	8q21.11	-0.354155	7.51738e-34	1.71464e-32
TP53I13	17q11.2	-0.353909	8.39237e-34	1.90561e-32
SENP3	17p13.1	-0.353846	8.629e-34	1.95494e-32
LDOC1	Xq27.1	-0.353592	9.6669e-34	2.18029e-32
PWP2	21q22.3	-0.353502	1.00615e-33	2.26677e-32
BUD23	7q11.23	-0.353339	1.08221e-33	2.43269e-32
TUBG1	17q21.2	-0.35318	1.16189e-33	2.60021e-32
GPAA1	8q24.3	-0.352872	1.33254e-33	2.96568e-32
RBP1	3q23	-0.352847	1.3479e-33	2.99325e-32
C17ORF53	17q21.31	-0.352709	1.43319e-33	3.17917e-32
PSMG1	21q22.2	-0.3525	1.57244e-33	3.4804e-32
C19ORF24	19p13.3	-0.352491	1.5787e-33	3.49044e-32
C6ORF136	6p21.33	-0.352336	1.69147e-33	3.73566e-32
CHMP6	17q25.3	-0.352328	1.69787e-33	3.74571e-32
PTP4A3	8q24.3	-0.352109	1.87077e-33	4.11815e-32
RBM38	20q13.31	-0.352101	1.87801e-33	4.12959e-32
PPIH	1p34.2	-0.351858	2.0916e-33	4.59424e-32
SSC4D	7q11.23	-0.35171	2.2339e-33	4.89083e-32
PTCD1	7q22.1	-0.351662	2.28137e-33	4.98935e-32
TRABD	22q13.33	-0.351252	2.73626e-33	5.93916e-32
OGFR	20q13.33	-0.350951	3.12545e-33	6.7621e-32
NDUFA13	19p13.11	-0.350864	3.2492e-33	7.0223e-32
RITA1	12q24.13	-0.350713	3.47277e-33	7.48146e-32
ATXN7L2	1p13.3	-0.350649	3.57228e-33	7.68763e-32
RPL38	17q25.1	-0.350641	3.58585e-33	7.70863e-32
RNFT2	12q24.22	-0.350204	4.34865e-33	9.30444e-32
F8A1	Xq28	-0.350054	4.645e-33	9.92211e-32
LIN37	19q13.12	-0.350038	4.67798e-33	9.98199e-32
DPY30	2p22.3	-0.349965	4.83202e-33	1.02781e-31
SPNS1	16p11.2	-0.349952	4.85951e-33	1.03257e-31
MARCKSL1	1p35.1	-0.349881	5.01386e-33	1.06313e-31
TMEM132A	11q12.2	-0.349786	5.22734e-33	1.10723e-31
COPRS	17q11.2	-0.349553	5.79278e-33	1.22187e-31
LRRC14	8q24.3	-0.349404	6.18456e-33	1.29908e-31
KMT5C	19q13.42	-0.349235	6.6621e-33	1.39793e-31
TMEM86B	19q13.42	-0.349225	6.69202e-33	1.40275e-31
SNRPA1	15q26.3	-0.349041	7.25588e-33	1.51779e-31
BUD31	7q22.1	-0.349027	7.29841e-33	1.52511e-31
CMC2	16q23.2	-0.34892	7.6518e-33	1.59401e-31
HS1BP3	2p24.1	-0.348898	7.72323e-33	1.60723e-31
MCM7	7q22.1	-0.348513	9.14573e-33	1.89739e-31
STX10	19p13.13	-0.348501	9.19568e-33	1.90579e-31
C7ORF50	7p22.3	-0.348363	9.76579e-33	2.02187e-31
TPRA1	3q21.3	-0.348178	1.05906e-32	2.18368e-31
GATD3A	21q22.3	-0.348016	1.13694e-32	2.34187e-31
TUBA1B	12q13.12	-0.348004	1.14297e-32	2.35188e-31
TROAP	12q13.12	-0.347918	1.18687e-32	2.4323e-31
ZNF653	19p13.2	-0.347822	1.23794e-32	2.53438e-31
CTXN1	19p13.2	-0.347756	1.2738e-32	2.60517e-31
KCTD17	22q12.3	-0.347506	1.42132e-32	2.89222e-31
POLR2J	7q22.1	-0.347236	1.59877e-32	3.24023e-31
WIPI2	7p22.1	-0.347111	1.68823e-32	3.41811e-31
CPSF1	8q24.3	-0.346988	1.78122e-32	3.59557e-31
ISOC2	19q13.42	-0.346979	1.78818e-32	3.60241e-31
CSNK2B	6p21.33	-0.346972	1.79391e-32	3.61035e-31
CNPY3	6p21.1	-0.346496	2.2071e-32	4.41113e-31
SAP30BP	17q25.1	-0.346471	2.23151e-32	4.45551e-31
BAG6	6p21.33	-0.346372	2.32983e-32	4.64265e-31
HPCAL1	2p25.1	-0.346099	2.62336e-32	5.20188e-31
OTUB1	11q13.1	-0.34586	2.90966e-32	5.76392e-31
GAR1	4q25	-0.345832	2.94622e-32	5.8161e-31
MAP2K7	19p13.2	-0.345831	2.94752e-32	5.8161e-31
PPP1R35	7q22.1	-0.345825	2.95487e-32	5.8249e-31
MFSD10	4p16.3	-0.345798	2.99013e-32	5.88866e-31
ATG4D	19p13.2	-0.345605	3.25141e-32	6.39075e-31
MRPS15	1p34.3	-0.34558	3.28561e-32	6.45168e-31
C19ORF48	19q13.33	-0.345501	3.40015e-32	6.66431e-31
CLPTM1L	5p15.33	-0.345501	3.4005e-32	6.66431e-31
LAGE3	Xq28	-0.345326	3.66817e-32	7.17498e-31
CDCA3	12p13.31	-0.345198	3.87727e-32	7.57664e-31
WDR45	Xp11.23	-0.345087	4.06874e-32	7.94309e-31
MBD3	19p13.3	-0.345051	4.13238e-32	8.05176e-31
LSM10	1p34.3	-0.344917	4.38048e-32	8.51873e-31
ZNF777	7q36.1	-0.344821	4.56551e-32	8.86149e-31
SLC25A22	11p15.5	-0.344669	4.87636e-32	9.45574e-31
FLAD1	1q21.3	-0.344593	5.03933e-32	9.76237e-31
C1ORF159	1p36.33	-0.34459	5.04565e-32	9.76525e-31
IRAK1	Xq28	-0.344445	5.37039e-32	1.0354e-30
H1FX	3q21.3	-0.344432	5.40217e-32	1.04054e-30
PTTG1	5q33.3	-0.344396	5.48586e-32	1.05565e-30
SCAF1	19q13.33	-0.344075	6.30087e-32	1.20902e-30
SCAND1	20q11.23	-0.344028	6.42938e-32	1.23251e-30
PKMYT1	16p13.3	-0.343909	6.76806e-32	1.29498e-30
SNHG20	17q25.2	-0.343873	6.87574e-32	1.31433e-30
MZT2B	2q21.1	-0.343807	7.07385e-32	1.35092e-30
MECR	1p35.3	-0.343729	7.31566e-32	1.39578e-30
KIFC2	8q24.3	-0.34351	8.03891e-32	1.52944e-30
SLC66A2	18q23	-0.343442	8.27867e-32	1.57209e-30
PRELID1	5q35.3	-0.34323	9.06904e-32	1.71895e-30
TSR3	16p13.3	-0.343057	9.76804e-32	1.8497e-30
NDUFB2	7q34	-0.343052	9.79091e-32	1.85229e-30
ATG101	12q13.13	-0.34302	9.92651e-32	1.87618e-30
NUTF2	16q22.1	-0.342912	1.03946e-31	1.95746e-30
GLI4	8q24.3	-0.342766	1.10692e-31	2.08048e-30
TACO1	17q23.3	-0.34272	1.12914e-31	2.12026e-30
CD27-AS1	12p13.31	-0.34264	1.16816e-31	2.18946e-30
C1ORF35	1q42.13	-0.342557	1.21102e-31	2.26768e-30
NABP2	12q13.3	-0.342511	1.23515e-31	2.31073e-30
FOXK2	17q25.3	-0.342473	1.25524e-31	2.34614e-30
MAST1	19p13.13	-0.342225	1.39593e-31	2.59948e-30
SAPCD1	6p21.33	-0.3417	1.74782e-31	3.23684e-30
PCYT2	17q25.3	-0.34154	1.87147e-31	3.45948e-30
WDR4	21q22.3	-0.341398	1.98823e-31	3.67195e-30
ZNF428	19q13.31	-0.34134	2.03805e-31	3.76053e-30
RILPL1	12q24.31	-0.34128	2.09122e-31	3.8551e-30
TACC3	4p16.3	-0.341006	2.35079e-31	4.30609e-30
NT5C	17q25.1	-0.340919	2.43915e-31	4.46389e-30
UBE2C	20q13.12	-0.340907	2.45267e-31	4.4805e-30
RFNG	17q25.3	-0.340566	2.83618e-31	5.15776e-30
AKAP8L	19p13.12	-0.340374	3.07681e-31	5.5853e-30
ENY2	8q23.1	-0.340337	3.12597e-31	5.66943e-30
PTPMT1	11p11.2	-0.34026	3.23048e-31	5.84847e-30
RBM42	19q13.12	-0.340172	3.35405e-31	6.06675e-30
MYPOP	19q13.32	-0.340164	3.3645e-31	6.0802e-30
FCSK	16q22.1	-0.33999	3.62318e-31	6.54182e-30
PPP1R14B	11q13.1	-0.339969	3.6551e-31	6.59356e-30
C8ORF33	8q24.3	-0.339929	3.71825e-31	6.69182e-30
PIF1	15q22.31	-0.339805	3.91957e-31	7.04545e-30
THAP11	16q22.1	-0.339694	4.10908e-31	7.36643e-30
EIPR1	2p25.3	-0.339558	4.35237e-31	7.78183e-30
PSMB4	1q21.3	-0.339377	4.69953e-31	8.37289e-30
KRBA1	7q36.1	-0.339235	4.99168e-31	8.88554e-30
LIG1	19q13.33	-0.339013	5.48509e-31	9.73809e-30
MFSD2B	2p23.3	-0.338732	6.17636e-31	1.09269e-29
CDCA5	11q13.1	-0.33866	6.36649e-31	1.12534e-29
GCDH	19p13.13	-0.338248	7.57895e-31	1.33731e-29
CMSS1	3q12.1	-0.338104	8.05348e-31	1.41733e-29
TRIR	19p13.13	-0.337926	8.68207e-31	1.52132e-29
NELFA	4p16.3	-0.337759	9.316e-31	1.62394e-29
RFC2	7q11.23	-0.337738	9.39804e-31	1.63683e-29
TPI1	12p13.31	-0.337715	9.48767e-31	1.65102e-29
COX5B	2q11.2	-0.337426	1.0717e-30	1.86012e-29
GUK1	1q42.13	-0.337217	1.17052e-30	2.02642e-29
PTDSS2	11p15.5	-0.337072	1.24404e-30	2.15001e-29
ZNF707	8q24.3	-0.336968	1.29981e-30	2.24447e-29
TMEM249	8q24.3	-0.336662	1.47803e-30	2.55005e-29
ATG9B	7q36.1	-0.336446	1.61807e-30	2.78451e-29
TSNARE1	8q24.3	-0.336176	1.81175e-30	3.10458e-29
SELENOO	22q13.33	-0.336107	1.86477e-30	3.19002e-29
MVD	16q24.2	-0.336093	1.87571e-30	3.20603e-29
NTHL1	16p13.3	-0.336077	1.8889e-30	3.22582e-29
SF3B5	6q24.2	-0.335744	2.17105e-30	3.69207e-29
PSMD8	19q13.2	-0.33551	2.39415e-30	4.0612e-29
ZNF579	19q13.42	-0.335478	2.42689e-30	4.11329e-29
NOP2	12p13.31	-0.335439	2.46675e-30	4.17734e-29
PRKCSH	19p13.2	-0.33534	2.57111e-30	4.3504e-29
POR	7q11.23	-0.335335	2.57578e-30	4.35467e-29
PAFAH1B3	19q13.2	-0.335226	2.69624e-30	4.54689e-29
EIF4EBP1	8p11.23	-0.335176	2.75344e-30	4.6356e-29
SPATA2L	16q24.3	-0.334824	3.18908e-30	5.35564e-29
MT1F	16q13	-0.334713	3.33949e-30	5.60358e-29
UFSP1	7q22.1	-0.334708	3.34606e-30	5.60994e-29
GET4	7p22.3	-0.334644	3.43747e-30	5.75841e-29
LIN7B	19q13.33	-0.334555	3.56689e-30	5.96531e-29
TRMU	22q13.31	-0.334491	3.66271e-30	6.11542e-29
PREB	2p23.3	-0.334431	3.75573e-30	6.26556e-29
RABL6	9q34.3	-0.334414	3.78292e-30	6.30571e-29
MRPS2	9q34.3	-0.334302	3.96275e-30	6.59456e-29
CCZ1P-OR7E38P	7q21.3	-0.334296	3.97311e-30	6.60636e-29
SRRT	7q22.1	-0.334202	4.13178e-30	6.86453e-29
SEM1	7q21.3	-0.334155	4.21337e-30	6.99434e-29
DHODH	16q22.2	-0.333911	4.66213e-30	7.72658e-29
NOC2LP2	2q21.1	-0.333767	4.95018e-30	8.19051e-29
PPP1R3F	Xp11.23	-0.333582	5.34696e-30	8.81949e-29
EEF1D	8q24.3	-0.333581	5.34779e-30	8.81949e-29
QTRT1	19p13.2	-0.333394	5.77846e-30	9.50644e-29
SMARCA4	19p13.2	-0.333115	6.48937e-30	1.065e-28
REXO4	9q34.2	-0.333058	6.64447e-30	1.08868e-28
TRAF4	17q11.2	-0.332871	7.17972e-30	1.17257e-28
RANGAP1	22q13.2	-0.332835	7.28741e-30	1.1892e-28
TFPT	19q13.42	-0.332711	7.66883e-30	1.24741e-28
OCIAD2	4p11	-0.332708	7.68025e-30	1.24826e-28
COPE	19p13.11	-0.332605	8.01416e-30	1.29939e-28
PDF	16q22.1	-0.332496	8.38349e-30	1.35709e-28
C19ORF53	19p13.13	-0.332455	8.5274e-30	1.37928e-28
RBBP8NL	20q13.33	-0.332449	8.54904e-30	1.38167e-28
ESS2	22q11.21|22q11.2	-0.331945	1.05241e-29	1.69816e-28
DUS2	16q22.1	-0.331915	1.06558e-29	1.71803e-28
RUVBL1	3q21.3	-0.331648	1.1894e-29	1.91309e-28
FBRSL1	12q24.33	-0.33153	1.24868e-29	2.00435e-28
WRAP53	17p13.1	-0.33153	1.24912e-29	2.00435e-28
MAGEF1	3q27.1	-0.331524	1.25191e-29	2.00723e-28
NDUFS5	1p34.3	-0.331418	1.30767e-29	2.09165e-28
AHCY	20q11.22	-0.331316	1.36407e-29	2.1767e-28
PSMB3	17q12	-0.331312	1.36637e-29	2.17864e-28
PMPCA	9q34.3	-0.331215	1.42176e-29	2.26338e-28
CCDC85B	11q13.1	-0.330897	1.62032e-29	2.56129e-28
NSDHL	Xq28	-0.330771	1.70646e-29	2.69325e-28
AUP1	2p13.1	-0.330661	1.78521e-29	2.81094e-28
WDR77	1p13.2	-0.330587	1.84082e-29	2.89624e-28
PPP5C	19q13.32	-0.330434	1.96011e-29	3.06957e-28
RNF126	19p13.3	-0.33027	2.09596e-29	3.2671e-28
MFSD12	19p13.3	-0.330215	2.14403e-29	3.33432e-28
YRDC	1p34.3	-0.330051	2.29286e-29	3.54936e-28
RPL30	8q22.2	-0.330025	2.31777e-29	3.58518e-28
ARL2	11q13.1	-0.329877	2.46248e-29	3.8061e-28
HOMER3	19p13.11	-0.329828	2.5125e-29	3.88044e-28
COX17	3q13.33	-0.329672	2.67817e-29	4.13315e-28
NME1-NME2	17q21.33	-0.329609	2.74744e-29	4.23358e-28
PSMD9	12q24.31	-0.329605	2.75274e-29	4.2385e-28
NSMF	9q34.3	-0.329562	2.80053e-29	4.3088e-28
REEP4	8p21.3	-0.329481	2.89572e-29	4.4451e-28
DGUOK	2p13.1	-0.329384	3.01268e-29	4.61762e-28
SNF8	17q21.32	-0.329266	3.16074e-29	4.8372e-28
DDX51	12q24.33	-0.329034	3.47582e-29	5.30733e-28
ALKBH4	7q22.1	-0.328914	3.6496e-29	5.56006e-28
RANBP3	19p13.3	-0.32875	3.90214e-29	5.93137e-28
SLC35B1	17q21.33	-0.328637	4.08688e-29	6.19818e-28
FKBPL	6p21.32	-0.32862	4.11421e-29	6.23494e-28
CDK16	Xp11.3	-0.328566	4.20669e-29	6.37031e-28
RNF5	6p21.32	-0.328543	4.2461e-29	6.42517e-28
ALG3	3q27.1	-0.328537	4.2556e-29	6.43472e-28
RFXANK	19p13.11	-0.328515	4.29362e-29	6.4825e-28
VPS72	1q21.3	-0.32816	4.96241e-29	7.4699e-28
TMEM120B	12q24.31	-0.32813	5.02284e-29	7.55522e-28
RCCD1	15q26.1	-0.328108	5.06884e-29	7.61873e-28
KIFC1	6p21.32	-0.328042	5.20538e-29	7.81814e-28
PRKAR1B	7p22.3	-0.327838	5.65637e-29	8.48287e-28
ST20	15q25.1	-0.327834	5.66617e-29	8.49127e-28
LOC728743	7q36.1	-0.32754	6.38435e-29	9.53214e-28
PFN1	17p13.2	-0.327513	6.45362e-29	9.62843e-28
TAF11	6p21.31	-0.32701	7.91329e-29	1.17888e-27
IDH3G	Xq28	-0.326846	8.45667e-29	1.25797e-27
U2AF2	19q13.42	-0.326826	8.52489e-29	1.26718e-27
WDR34	9q34.11	-0.326807	8.59089e-29	1.27605e-27
THAP7	22q11.21	-0.326631	9.22814e-29	1.36769e-27
POLRMT	19p13.3	-0.326538	9.58069e-29	1.4189e-27
SARS2	19q13.2	-0.326532	9.60507e-29	1.42147e-27
PELI3	11q13.2	-0.326482	9.79761e-29	1.44784e-27
UNC119	17q11.2	-0.326186	1.10421e-28	1.62817e-27
RCC1L	7q11.23	-0.326143	1.12377e-28	1.6558e-27
BORCS8	19p13.11	-0.32599	1.19527e-28	1.75858e-27
TSR2	Xp11.22	-0.325959	1.21029e-28	1.77938e-27
LRP3	19q13.11	-0.325925	1.22696e-28	1.80257e-27
USF2	19q13.12	-0.325787	1.29712e-28	1.9015e-27
PGP	16p13.3	-0.325731	1.32723e-28	1.94282e-27
B4GALNT4	11p15.5	-0.325411	1.50978e-28	2.20047e-27
RNPS1	16p13.3	-0.325174	1.66069e-28	2.41344e-27
SDF2L1	22q11.21	-0.325005	1.77748e-28	2.58132e-27
CSK	15q24.1	-0.324948	1.81883e-28	2.63756e-27
ZNF696	8q24.3	-0.324927	1.83431e-28	2.65811e-27
PRR5	22q13.31	-0.324769	1.95439e-28	2.83008e-27
MDH2	7q11.23	-0.324671	2.03252e-28	2.94111e-27
EMC8	16q24.1	-0.324659	2.04233e-28	2.95318e-27
HNRNPAB	5q35.3	-0.324537	2.14465e-28	3.09007e-27
COQ8A	1q42.13	-0.324407	2.25946e-28	3.24854e-27
BAD	11q13.1	-0.324355	2.30777e-28	3.31463e-27
DXO	6p21.33	-0.324351	2.31142e-28	3.31616e-27
NAA38	17p13.1	-0.324221	2.43448e-28	3.49022e-27
MRPL58	17q25.1	-0.324206	2.44942e-28	3.50916e-27
NFKBIB	19q13.2	-0.324104	2.55216e-28	3.65375e-27
MIF	22q11.23	-0.323958	2.70515e-28	3.86455e-27
TSPO	22q13.2	-0.323807	2.87426e-28	4.09167e-27
CLTA	9p13.3	-0.323685	3.01772e-28	4.2838e-27
SAMD10	20q13.33	-0.323517	3.22789e-28	4.55971e-27
BRF2	8p11.23	-0.32348	3.27539e-28	4.62357e-27
TRAF2	9q34.3	-0.323467	3.29285e-28	4.64196e-27
AAMP	2q35	-0.323467	3.29302e-28	4.64196e-27
RPS6KB2	11q13.2	-0.323327	3.48223e-28	4.895e-27
DUS3L	19p13.3	-0.323305	3.51233e-28	4.93388e-27
FN3K	17q25.3	-0.323147	3.74233e-28	5.24967e-27
COX4I1	16q24.1	-0.323088	3.83146e-28	5.36723e-27
PRMT7	16q22.1	-0.323059	3.87604e-28	5.42592e-27
OBSL1	2q35	-0.322483	4.87583e-28	6.77382e-27
COMTD1	10q22.2	-0.322471	4.89907e-28	6.80142e-27
DNLZ	9q34.3	-0.322463	4.91492e-28	6.81679e-27
ZNF74	22q11.21	-0.322427	4.98601e-28	6.89972e-27
MALSU1	7p15.3	-0.322425	4.99038e-28	6.89972e-27
ARHGEF19	1p36.13	-0.322386	5.06795e-28	6.99737e-27
NAT14	19q13.42	-0.321904	6.13947e-28	8.43071e-27
CENPT	16q22.1	-0.321866	6.23327e-28	8.55369e-27
TBC1D7	6p24.1	-0.321553	7.05704e-28	9.66441e-27
HYPK	15q15.3	-0.321459	7.32447e-28	1.00103e-26
PKP3	11p15.5	-0.321241	7.98507e-28	1.08763e-26
PP7080	5p15.33	-0.321058	8.58749e-28	1.16418e-26
FAU	11q13.1	-0.321033	8.67131e-28	1.17476e-26
EXOSC9	4q27	-0.320923	9.05687e-28	1.22453e-26
DEDD2	19q13.2	-0.320709	9.8581e-28	1.33107e-26
DGAT1	8q24.3	-0.320209	1.20145e-27	1.61039e-26
TIMM29	19p13.2	-0.32014	1.23456e-27	1.6506e-26
NIT2	3q12.2	-0.32014	1.23472e-27	1.6506e-26
THAP8	19q13.12	-0.320117	1.24595e-27	1.66451e-26
ARHGAP39	8q24.3	-0.320076	1.26625e-27	1.6905e-26
IMPDH1	7q32.1	-0.320069	1.26949e-27	1.69372e-26
PFKL	21q22.3	-0.319731	1.45063e-27	1.92647e-26
SRSF9	12q24.31	-0.319421	1.63907e-27	2.1655e-26
GRINA	8q24.3	-0.319355	1.68239e-27	2.22111e-26
SOD1	21q22.11	-0.319209	1.7813e-27	2.34862e-26
WDR18	19p13.3	-0.318998	1.93529e-27	2.54999e-26
MCM2	3q21.3	-0.318917	1.99792e-27	2.62907e-26
NDUFB6	9p21.1	-0.318792	2.09861e-27	2.75798e-26
STK32C	10q26.3	-0.318739	2.14298e-27	2.81446e-26
DHX37	12q24.31	-0.318689	2.18504e-27	2.86783e-26
LOC388955	2p15	-0.318539	2.31831e-27	3.03289e-26
MPST	22q12.3	-0.318532	2.32455e-27	3.03908e-26
LMNB2	19p13.3	-0.318447	2.40349e-27	3.13619e-26
SAMD1	19p13.12	-0.318397	2.45028e-27	3.19504e-26
BCL2L12	19q13.33	-0.318332	2.51357e-27	3.27348e-26
EMID1	22q12.2	-0.318077	2.77843e-27	3.60909e-26
NTMT1	9q34.11	-0.317992	2.87197e-27	3.7282e-26
MCRS1	12q13.12	-0.317943	2.92772e-27	3.79569e-26
PRDX4	Xp22.11	-0.317906	2.97017e-27	3.84579e-26
DVL1	1p36.33	-0.317766	3.13794e-27	4.06041e-26
FANCG	9p13.3	-0.317744	3.1653e-27	4.09058e-26
MZT2A	2q21.1	-0.317664	3.26521e-27	4.21699e-26
ZNHIT1	7q22.1	-0.317628	3.31191e-27	4.27183e-26
MRPS34	16p13.3	-0.317471	3.52168e-27	4.53083e-26
SIRT6	19p13.3	-0.317294	3.77308e-27	4.84192e-26
FEN1	11q12.2	-0.317215	3.89143e-27	4.98745e-26
ATP5F1D	19p13.3	-0.317164	3.9696e-27	5.07797e-26
UBE2J2	1p36.33	-0.317039	4.16789e-27	5.32151e-26
ABHD16B	20q13.33	-0.316995	4.24049e-27	5.40394e-26
CDKN2A	9p21.3	-0.316987	4.25414e-27	5.41792e-26
LTBR	12p13.31	-0.31682	4.54025e-27	5.76775e-26
SPSB2	12p13.31	-0.316764	4.64003e-27	5.89079e-26
ABCF3	3q27.1	-0.316677	4.80104e-27	6.08755e-26
CTDP1	18q23	-0.316548	5.04829e-27	6.38501e-26
LAMTOR4	7q22.1	-0.316525	5.09212e-27	6.43642e-26
NUBP2	16p13.3	-0.316406	5.33444e-27	6.73007e-26
TPD52L2	20q13.33	-0.316402	5.34284e-27	6.73645e-26
NOP56	20p13	-0.316253	5.66207e-27	7.11806e-26
KLHL17	1p36.33	-0.315849	6.62308e-27	8.27527e-26
RPS19	19q13.2	-0.315849	6.62481e-27	8.27527e-26
FN3KRP	17q25.3	-0.31574	6.91137e-27	8.62255e-26
GTF2H4	6p21.33	-0.315593	7.31634e-27	9.12215e-26
ALKBH6	19q13.12	-0.315579	7.35608e-27	9.16604e-26
DDX56	7p13	-0.315486	7.62598e-27	9.49063e-26
ABCF1	6p21.33	-0.315275	8.27615e-27	1.02871e-25
ZNF444	19q13.43	-0.315197	8.53036e-27	1.05705e-25
CCT3	1q22	-0.315108	8.83044e-27	1.0929e-25
MLST8	16p13.3	-0.315105	8.83846e-27	1.09322e-25
U2AF1	21q22.3	-0.314999	9.21053e-27	1.13715e-25
CFAP20	16q21	-0.31491	9.53116e-27	1.1753e-25
ZNRD2	11q13.1	-0.314646	1.0557e-26	1.29942e-25
RAVER1	19p13.2	-0.314571	1.08671e-26	1.33595e-25
POLDIP2	17q11.2	-0.314387	1.16669e-26	1.43079e-25
PTMS	12p13.31	-0.314355	1.18119e-26	1.44681e-25
GEMIN6	2p22.1	-0.314267	1.22232e-26	1.49538e-25
RNF113A	Xq24	-0.313987	1.36142e-26	1.66152e-25
MYBBP1A	17p13.2	-0.313973	1.36871e-26	1.66941e-25
NDUFV1	11q13.2	-0.313961	1.37519e-26	1.6753e-25
PDRG1	20q11.21	-0.313933	1.39015e-26	1.6925e-25
DPM3	1q22	-0.313921	1.39692e-26	1.69971e-25
LPAR2	19p13.11	-0.313859	1.4302e-26	1.73812e-25
FASTK	7q36.1	-0.313769	1.48077e-26	1.79417e-25
TRIM11	1q42.13	-0.313764	1.48403e-26	1.79704e-25
TMEM177	2q14.2	-0.313715	1.51193e-26	1.82972e-25
PSMD4	1q21.3	-0.313655	1.54766e-26	1.87184e-25
TMEM52	1p36.33	-0.313623	1.56632e-26	1.89327e-25
TMEM191A	22q11.21	-0.313566	1.60113e-26	1.93419e-25
PEBP1	12q24.23	-0.313341	1.74652e-26	2.10856e-25
NDUFAB1	16p12.2	-0.313282	1.78611e-26	2.15081e-25
DTNBP1	6p22.3	-0.313281	1.78684e-26	2.15081e-25
TMEM160	19q13.32	-0.313216	1.83213e-26	2.20401e-25
NELFB	9q34.3	-0.31306	1.94549e-26	2.3376e-25
GPKOW	Xp11.23	-0.312965	2.01731e-26	2.41957e-25
ZNHIT2	11q13.1	-0.31284	2.11675e-26	2.53734e-25
HAGH	16p13.3	-0.312828	2.127e-26	2.54811e-25
HSP90AB1	6p21.1	-0.312758	2.18436e-26	2.61527e-25
CXXC1	18q21.1	-0.312743	2.19748e-26	2.62942e-25
MAPK12	22q13.33	-0.312662	2.26638e-26	2.70865e-25
BCL7C	16p11.2	-0.312392	2.5139e-26	2.99738e-25
ITPA	20p13	-0.312344	2.56022e-26	3.0508e-25
MRPS23	17q22	-0.312319	2.58545e-26	3.07905e-25
STOML2	9p13.3	-0.312317	2.58706e-26	3.07915e-25
ZNF408	11p11.2	-0.31223	2.67516e-26	3.18214e-25
MVK	12q24.11	-0.31205	2.86525e-26	3.40423e-25
SSNA1	9q34.3	-0.31203	2.88711e-26	3.42819e-25
LINC00634	22q13.2	-0.311978	2.94535e-26	3.49529e-25
MRPL28	16p13.3	-0.311974	2.94967e-26	3.49835e-25
KIF22	16p11.2	-0.311945	2.98264e-26	3.53539e-25
NPM3	10q24.32	-0.311892	3.04447e-26	3.60656e-25
NDUFS8	11q13.2	-0.311785	3.1709e-26	3.75193e-25
CABLES2	20q13.33	-0.311344	3.75368e-26	4.42592e-25
LOC642846	12p13.31	-0.311211	3.94941e-26	4.64856e-25
PSMC4	19q13.2	-0.310733	4.73845e-26	5.56107e-25
SCYL1	11q13.1	-0.3105	5.17632e-26	6.05478e-25
ZDHHC18	1p36.11	-0.310477	5.22355e-26	6.10554e-25
YIF1A	11q13.2	-0.310181	5.84534e-26	6.82047e-25
TBCC	6p21.1	-0.310018	6.2183e-26	7.23525e-25
PGS1	17q25.3	-0.310013	6.22906e-26	7.2389e-25
BOLA3	2p13.1	-0.309887	6.53474e-26	7.58541e-25
AKT1S1	19q13.33	-0.309874	6.56884e-26	7.61827e-25
ACBD6	1q25.2-q25.3	-0.309873	6.57059e-26	7.61827e-25
KRTCAP3	2p23.3	-0.309801	6.75173e-26	7.82379e-25
GCAT	22q13.1	-0.30967	7.09726e-26	8.21475e-25
AGBL5	2p23.3	-0.30966	7.12205e-26	8.23872e-25
MRPS17	7p11.2	-0.309641	7.17573e-26	8.29606e-25
FAAP20	1p36.33	-0.309629	7.2083e-26	8.32895e-25
TUBB4A	19p13.3	-0.30949	7.59648e-26	8.76243e-25
TRIM65	17q25.1	-0.309434	7.75941e-26	8.94016e-25
NAXE	1q22	-0.309279	8.2295e-26	9.46018e-25
EEF1E1	6p24.3	-0.309222	8.40804e-26	9.65441e-25
DGCR6L	22q11.21	-0.30916	8.60862e-26	9.8735e-25
OGG1	3p25.3	-0.309101	8.80229e-26	1.00899e-24
SLC35C2	20q13.12	-0.309001	9.14106e-26	1.04604e-24
HTRA2	2p13.1	-0.308996	9.15825e-26	1.04741e-24
MAGOHB	12p13.2	-0.308874	9.59074e-26	1.0944e-24
RCE1	11q13.2	-0.308826	9.76677e-26	1.1126e-24
INO80B	2p13.1	-0.308732	1.01222e-25	1.15243e-24
MDK	11p11.2	-0.308563	1.07884e-25	1.22759e-24
DCAF15	19p13.12	-0.308523	1.09525e-25	1.24486e-24
PTOV1	19q13.33	-0.308499	1.10507e-25	1.25531e-24
AIMP2	7p22.1	-0.30844	1.12997e-25	1.28144e-24
ANKRD13D	11q13.2	-0.308308	1.18775e-25	1.34395e-24
MND1	4q31.3	-0.308303	1.19024e-25	1.346e-24
SH2B2	7q22.1	-0.308297	1.19267e-25	1.348e-24
POLR2E	19p13.3	-0.308219	1.22836e-25	1.38678e-24
TYSND1	10q22.1	-0.308086	1.29158e-25	1.45652e-24
NELFCD	20q13.32	-0.308023	1.32248e-25	1.48971e-24
KIF18B	17q21.31	-0.308003	1.33246e-25	1.49928e-24
OGFOD3	17q25.3	-0.307988	1.34002e-25	1.50527e-24
OAZ1	19p13.3	-0.307963	1.35311e-25	1.51912e-24
HES6	2q37.3	-0.307948	1.36073e-25	1.52684e-24
ZNF628	19q13.42	-0.307873	1.39938e-25	1.56759e-24
DPH7	9q34.3	-0.307834	1.42042e-25	1.59027e-24
CDIPT	16p11.2	-0.307742	1.47e-25	1.64402e-24
DDX12P	12p13.31	-0.307742	1.47006e-25	1.64402e-24
MED10	5p15.31	-0.30764	1.52789e-25	1.70775e-24
TRMT2A	22q11.21	-0.307429	1.65375e-25	1.84129e-24
UBE2O	17q25.1	-0.307239	1.77633e-25	1.97451e-24
PDCD2L	19q13.11	-0.307203	1.80078e-25	1.99948e-24
CHST12	7p22.3	-0.307067	1.89531e-25	2.10328e-24
GSK3A	19q13.2	-0.306826	2.07465e-25	2.29726e-24
SCAMP3	1q22	-0.30666	2.20797e-25	2.43953e-24
GTF3C5	9q34.13	-0.306565	2.28735e-25	2.52309e-24
PRPF6	20q13.33	-0.306533	2.31541e-25	2.55265e-24
SKA1	18q21.1	-0.306372	2.4589e-25	2.70345e-24
NT5M	17p11.2	-0.306343	2.48605e-25	2.73033e-24
NDUFAF4	6q16.1	-0.30633	2.49781e-25	2.74175e-24
PSMB7	9q33.3	-0.306301	2.5252e-25	2.76881e-24
GRWD1	19q13.33	-0.306009	2.81681e-25	3.07519e-24
METTL26	16p13.3	-0.306003	2.82272e-25	3.07997e-24
DNAJC9	10q22.2	-0.305881	2.95505e-25	3.21914e-24
FAM83H	8q24.3	-0.305761	3.09033e-25	3.36107e-24
IDH3B	20p13	-0.30565	3.22094e-25	3.49747e-24
NUP85	17q25.1	-0.305003	4.09959e-25	4.43485e-24
DHRS13	17q11.2	-0.304773	4.4664e-25	4.82132e-24
SCNM1	1q21.3	-0.304747	4.50964e-25	4.8628e-24
SLC4A3	2q35	-0.304734	4.53269e-25	4.88505e-24
MSI1	12q24.31	-0.304674	4.63432e-25	4.98393e-24
ERAL1	17q11.2	-0.304166	5.59817e-25	5.99812e-24
FAM53A	4p16.3	-0.303905	6.16731e-25	6.59043e-24
RGS19	20q13.33	-0.303886	6.21114e-25	6.63376e-24
FAM131C	1p36.13	-0.303841	6.31539e-25	6.74153e-24
MYDGF	19p13.3	-0.303795	6.42412e-25	6.84313e-24
CHST5	16q23.1	-0.303727	6.58813e-25	7.01044e-24
RAD54L	1p34.1	-0.303643	6.79548e-25	7.22346e-24
DPH2	1p34.1	-0.303491	7.18783e-25	7.62847e-24
PMM1	22q13.2	-0.303457	7.27927e-25	7.72146e-24
THEM6	8q24.3	-0.303419	7.38432e-25	7.82467e-24
CFL1	11q13.1	-0.303358	7.55234e-25	7.99431e-24
FLOT2	17q11.2	-0.303307	7.69474e-25	8.13651e-24
XAB2	19p13.2	-0.303103	8.30016e-25	8.75834e-24
TBX1	22q11.21	-0.303001	8.61897e-25	9.08051e-24
DHX34	19q13.32	-0.302901	8.9421e-25	9.40131e-24
TGIF2	20q11.23	-0.302803	9.27294e-25	9.7256e-24
BSG	19p13.3	-0.3027	9.63193e-25	1.00898e-23
SLC3A2	11q12.3	-0.302679	9.70523e-25	1.01613e-23
ARL9	4q12	-0.302638	9.85369e-25	1.03114e-23
ASNS	7q21.3	-0.302549	1.01843e-24	1.06464e-23
PAXX	9q34.3	-0.30239	1.07988e-24	1.12829e-23
DDX41	5q35.3	-0.30236	1.09167e-24	1.13943e-23
PPIA	7p13	-0.302183	1.16553e-24	1.21526e-23
TBC1D10B	16p11.2	-0.302142	1.1833e-24	1.23314e-23
COX7A2	6q14.1	-0.302083	1.20927e-24	1.25892e-23
NPLOC4	17q25.3	-0.301954	1.26772e-24	1.3184e-23
RAE1	20q13.31	-0.301913	1.28698e-24	1.33775e-23
SLC2A4RG	20q13.33	-0.301861	1.31228e-24	1.36264e-23
CLDN4	7q11.23	-0.301807	1.33857e-24	1.38779e-23
DIPK1B	9q34.3	-0.301771	1.35644e-24	1.4056e-23
ATP5F1E	20q13.32	-0.301744	1.3696e-24	1.4185e-23
POP4	19q12	-0.301739	1.37211e-24	1.42038e-23
MAGOH	1p32.3	-0.301721	1.3814e-24	1.42927e-23
SPG7	16q24.3	-0.301447	1.52792e-24	1.57844e-23
SF3A2	19p13.3	-0.301394	1.55761e-24	1.60746e-23
PSMD3	17q21.1	-0.301174	1.68859e-24	1.74085e-23
HAUS7	Xq28	-0.301111	1.72839e-24	1.78097e-23
ZNRF1	16q23.1	-0.300987	1.80868e-24	1.8618e-23
PSMB5	14q11.2	-0.300705	2.00569e-24	2.05517e-23
C21ORF58	21q22.3	-0.300654	2.04332e-24	2.09267e-23
SLC39A4	8q24.3	-0.30059	2.09177e-24	2.13904e-23
UBXN1	11q12.3	-0.300505	2.15833e-24	2.20598e-23
DUSP23	1q23.2	-0.300395	2.24643e-24	2.2937e-23
ATG4B	2q37.3	-0.300237	2.38027e-24	2.4279e-23
SLC27A5	19q13.43	-0.300226	2.3899e-24	2.43649e-23
H1FX-AS1	3q21.3	-0.300165	2.44374e-24	2.48887e-23
ORC6	16q11.2	-0.300005	2.59119e-24	2.63505e-23
WRAP73	1p36.32	-0.299852	2.7394e-24	2.78296e-23
PNPLA6	19p13.2	-0.299803	2.78944e-24	2.83238e-23
RP9P	7p14.3	-0.299595	3.0087e-24	3.05194e-23
CCDC22	Xp11.23	-0.299564	3.04321e-24	3.0854e-23
HNRNPM	19p13.2	-0.299526	3.08549e-24	3.12669e-23
FAM171A2	17q21.31	-0.299503	3.11206e-24	3.15203e-23
ADAM11	17q21.31	-0.299474	3.14504e-24	3.18225e-23
SPRN	10q26.3	-0.299433	3.19245e-24	3.22698e-23
PPP6R1	19q13.42	-0.299335	3.30787e-24	3.33794e-23
METRNL	17q25.3	-0.299334	3.30883e-24	3.33794e-23
TAF1C	16q24.1	-0.29933	3.3143e-24	3.34179e-23
ITGB1BP1	2p25.1	-0.299282	3.37212e-24	3.39838e-23
PLD6	17p11.2	-0.299278	3.3771e-24	3.40171e-23
MBLAC1	7q22.1	-0.299203	3.4716e-24	3.49515e-23
SVBP	1p34.2	-0.299196	3.47986e-24	3.50171e-23
CACTIN	19p13.3	-0.299058	3.65894e-24	3.67642e-23
TALDO1	11p15.5	-0.299049	3.67109e-24	3.68496e-23
FAM71E1	19q13.33	-0.299035	3.68977e-24	3.70188e-23
DMAP1	1p34.1	-0.298845	3.95378e-24	3.95888e-23
IRF3	19q13.33	-0.298804	4.01286e-24	4.01252e-23
TRAPPC9	8q24.3	-0.298804	4.01332e-24	4.01252e-23
ELOB	16p13.3	-0.29874	4.10735e-24	4.1045e-23
CCNE1	19q12	-0.298604	4.31537e-24	4.30811e-23
MED30	8q24.11	-0.298556	4.39247e-24	4.38076e-23
RAN	12q24.33	-0.298473	4.52663e-24	4.51233e-23
DDIT3	12q13.3	-0.298467	4.53665e-24	4.52008e-23
WASH3P	15q26.3	-0.298462	4.54382e-24	4.52499e-23
PDCL3	2q11.2	-0.298378	4.68462e-24	4.65144e-23
ARPC5L	9q33.3	-0.298322	4.78123e-24	4.74269e-23
ENTR1	9q34.3	-0.298236	4.93329e-24	4.88873e-23
TOMM34	20q13.12	-0.298035	5.30611e-24	5.24788e-23
MYBL2	20q13.12	-0.29799	5.39323e-24	5.32882e-23
ZNF517	8q24.3	-0.297962	5.44691e-24	5.37923e-23
SAT2	17p13.1	-0.297928	5.51572e-24	5.44451e-23
NDUFA8	9q33.2	-0.297858	5.65633e-24	5.58058e-23
IMP4	2q21.1	-0.297719	5.95006e-24	5.85607e-23
WASH8P	12p13.33	-0.2977	5.98905e-24	5.89157e-23
MRPL34	19p13.11	-0.297661	6.07556e-24	5.97376e-23
TELO2	16p13.3	-0.297609	6.18976e-24	6.08012e-23
NKAP	Xq24	-0.297578	6.26146e-24	6.14457e-23
GPATCH3	1p36.11	-0.297553	6.3175e-24	6.19655e-23
RAB5IF	20q11.23	-0.297447	6.5649e-24	6.42985e-23
MRPS11	15q25.3	-0.2974	6.67553e-24	6.53186e-23
MAGIX	Xp11.23	-0.297275	6.98549e-24	6.83184e-23
RPL13	16q24.3|17p11.2	-0.297197	7.18525e-24	7.01701e-23
NPB	17q25.3	-0.297122	7.38087e-24	7.20456e-23
UBL5	19p13.2	-0.297085	7.48174e-24	7.29949e-23
VARS2	6p21.33	-0.296814	8.24918e-24	8.03658e-23
GSDMD	8q24.3	-0.296779	8.35503e-24	8.13577e-23
PEMT	17p11.2	-0.296705	8.58139e-24	8.35217e-23
MED25	19q13.33	-0.296658	8.7276e-24	8.49038e-23
ATP5MF	7q22.1	-0.296589	8.94681e-24	8.69525e-23
PRDX2	19p13.13	-0.296469	9.34393e-24	9.07684e-23
COA6	1q42.2	-0.296458	9.37824e-24	9.10578e-23
KTI12	1p32.3	-0.296304	9.91461e-24	9.60347e-23
IKBKG	Xq28	-0.296302	9.922e-24	9.60602e-23
SCX	8q24.3	-0.296247	1.01186e-23	9.78696e-23
TESK1	9p13.3	-0.2961	1.06691e-23	1.03046e-22
THAP3	1p36.31	-0.296075	1.07641e-23	1.03864e-22
TMED1	19p13.2	-0.295812	1.18342e-23	1.13972e-22
POLR2G	11q12.3	-0.295785	1.19484e-23	1.15017e-22
CCT5	5p15.2	-0.295702	1.23105e-23	1.1839e-22
MRM1	17q12	-0.295639	1.25933e-23	1.20822e-22
ADPRHL2	1p34.3	-0.295338	1.40261e-23	1.34249e-22
MOGS	2p13.1	-0.295205	1.47114e-23	1.40475e-22
ABCB6	2q35	-0.295162	1.49428e-23	1.42482e-22
ABTB1	3q21.3	-0.295007	1.57955e-23	1.50329e-22
TOMM5	9p13.2	-0.29497	1.60045e-23	1.52174e-22
ANKRD16	10p15.1	-0.294924	1.6272e-23	1.54645e-22
CDC45	22q11.21	-0.294812	1.69355e-23	1.60799e-22
BAK1	6p21.31	-0.294741	1.73713e-23	1.64783e-22
RHBDF2	17q25.1	-0.294646	1.79734e-23	1.70254e-22
ACOT8	20q13.12	-0.294611	1.81972e-23	1.72212e-22
NDUFAF5	20p12.1	-0.29461	1.82085e-23	1.72238e-22
SNRNP25	16p13.3	-0.294434	1.93871e-23	1.83215e-22
HSPE1	2q33.1	-0.294375	1.97994e-23	1.86937e-22
C6ORF226	6p21.1	-0.294335	2.00843e-23	1.89538e-22
ATP5MD	10q24.33	-0.294211	2.09959e-23	1.97956e-22
COX6A1	12q24.31|12q24.2	-0.294043	2.22925e-23	2.09495e-22
PIH1D1	19q13.33	-0.294038	2.23332e-23	2.0978e-22
DKC1	Xq28	-0.294	2.26408e-23	2.1257e-22
ENKD1	16q22.1	-0.293877	2.36546e-23	2.21676e-22
ZDHHC8P1	22q11.23	-0.293818	2.41563e-23	2.26064e-22
FAM189B	1q22	-0.293802	2.42953e-23	2.27048e-22
PRXL2A	10q23.1	-0.293776	2.45212e-23	2.29054e-22
STRN4	19q13.32	-0.293756	2.46927e-23	2.30442e-22
CDC25B	20p13	-0.293748	2.47604e-23	2.30967e-22
DNTTIP1	20q13.12	-0.293707	2.51331e-23	2.34227e-22
CKS2	9q22.2	-0.293539	2.6676e-23	2.48149e-22
NME2P1	12q24.23	-0.293453	2.7512e-23	2.55689e-22
AP4M1	7q22.1	-0.293409	2.79444e-23	2.59469e-22
EIF2B3	1p34.1	-0.293385	2.81862e-23	2.61354e-22
MAPKAPK5-AS1	12q24.12	-0.293334	2.86933e-23	2.65933e-22
UBA52	19p13.11	-0.293277	2.92876e-23	2.71317e-22
TRIP13	5p15.33	-0.293242	2.96538e-23	2.74458e-22
FRS3	6p21.1	-0.29302	3.20911e-23	2.95993e-22
RRP7A	22q13.2	-0.293019	3.20979e-23	2.95993e-22
FBXW9	19p13.13	-0.292893	3.35693e-23	3.09279e-22
ELAVL1	19p13.2	-0.292836	3.42498e-23	3.15261e-22
CHCHD1	10q22.2	-0.292557	3.78183e-23	3.47791e-22
DHPS	19p13.13	-0.292534	3.81276e-23	3.50156e-22
CAPN10	2q37.3	-0.292411	3.98306e-23	3.65297e-22
C19ORF47	19q13.2	-0.292395	4.00483e-23	3.67127e-22
PIM3	22q13.33	-0.292205	4.28501e-23	3.92456e-22
HDAC5	17q21.31	-0.292009	4.59137e-23	4.19562e-22
SAPCD2	9q34.3	-0.29195	4.68975e-23	4.27778e-22
ELOF1	19p13.2	-0.291887	4.79467e-23	4.37151e-22
STK25	2q37.3	-0.291864	4.833e-23	4.40447e-22
MTSS2	16q22.1	-0.29179	4.96116e-23	4.51718e-22
HAUS5	19q13.12	-0.291753	5.02654e-23	4.57465e-22
GPX4	19p13.3	-0.291602	5.3024e-23	4.81702e-22
RNF8	6p21.2	-0.291584	5.33611e-23	4.84547e-22
NOL12	22q13.1	-0.291424	5.64635e-23	5.11797e-22
PA2G4	12q13.2	-0.291313	5.87273e-23	5.31363e-22
SHMT2	12q13.3	-0.29125	6.00537e-23	5.42634e-22
H2AFJ	12p12.3	-0.29109	6.35402e-23	5.73624e-22
RHBDD3	22q12.2	-0.290992	6.57563e-23	5.9257e-22
LOC143666	11p15.5	-0.290897	6.80127e-23	6.12357e-22
TEPSIN	17q25.3	-0.290832	6.95675e-23	6.25798e-22
MRPS5	2q11.1	-0.290785	7.07473e-23	6.35844e-22
GMEB2	20q13.33	-0.290659	7.39594e-23	6.63531e-22
SCO2	22q13.33	-0.290598	7.55662e-23	6.77645e-22
DDX27	20q13.13	-0.290532	7.73298e-23	6.93152e-22
CRELD2	22q13.33	-0.290499	7.82259e-23	7.00563e-22
ATAD3B	1p36.33	-0.290491	7.84602e-23	7.02349e-22
BAIAP2	17q25.3	-0.290475	7.88833e-23	7.05511e-22
C7ORF26	7p22.1	-0.290391	8.12515e-23	7.25727e-22
APOO	Xp22.11	-0.290305	8.37493e-23	7.47706e-22
MRPL20-AS1	1p36.33	-0.29019	8.72052e-23	7.77529e-22
TMEM11	17p11.2	-0.290132	8.89941e-23	7.92429e-22
TMEM223	11q12.3	-0.290101	8.99625e-23	8.00698e-22
POLR2J3	7q22.1	-0.289946	9.50007e-23	8.44423e-22
AIP	11q13.2	-0.289918	9.59553e-23	8.52533e-22
SLC27A4	9q34.11	-0.289897	9.66595e-23	8.58411e-22
MOSPD3	7q22.1	-0.289831	9.89095e-23	8.77235e-22
ASPHD1	16p11.2	-0.28982	9.92858e-23	8.80185e-22
RBFA	18q23	-0.289764	1.01279e-22	8.97071e-22
PSMD13	11p15.5	-0.289731	1.02459e-22	9.07119e-22
MIER2	19p13.3	-0.289615	1.06716e-22	9.43571e-22
WBP2	17q25.1	-0.289572	1.08323e-22	9.56944e-22
PSMG4	6p25.2	-0.289569	1.0844e-22	9.57552e-22
SPIRE2	16q24.3	-0.289529	1.0995e-22	9.70467e-22
FDXR	17q25.1	-0.289436	1.13624e-22	1.00201e-21
PTTG3P	8q13.1	-0.28941	1.14636e-22	1.01006e-21
TJAP1	6p21.1	-0.289385	1.15646e-22	1.01851e-21
PA2G4P4	3q25.31	-0.289363	1.16566e-22	1.02617e-21
BRIX1	5p13.2	-0.289218	1.22621e-22	1.0776e-21
CTNNBL1	20q11.23	-0.289092	1.28165e-22	1.12582e-21
ZC3H18	16q24.2	-0.289063	1.29453e-22	1.13664e-21
RHPN1	8q24.3	-0.289026	1.31134e-22	1.1504e-21
ATP5ME	4p16.3	-0.289019	1.31477e-22	1.1529e-21
FIBP	11q13.1	-0.288897	1.37209e-22	1.20108e-21
ATP5MC1	17q21.32	-0.288859	1.39045e-22	1.2161e-21
CENPW	6q22.32	-0.288806	1.41597e-22	1.23735e-21
C6ORF47	6p21.33	-0.288721	1.45874e-22	1.27387e-21
DAXX	6p21.32	-0.288405	1.6288e-22	1.41781e-21
MYLK2	20q11.21	-0.288104	1.80888e-22	1.57185e-21
RPL35	9q33.3	-0.288012	1.86786e-22	1.6224e-21
FBXL19	16p11.2	-0.287968	1.89709e-22	1.64709e-21
DNAJB2	2q35	-0.287744	2.05044e-22	1.7764e-21
SNRPF	12q23.1	-0.28772	2.06825e-22	1.79029e-21
SNX22	15q22.31	-0.287655	2.11529e-22	1.82866e-21
CSNK1G2	19p13.3	-0.287541	2.20094e-22	1.89945e-21
DUT	15q21.1	-0.287522	2.21514e-22	1.91089e-21
MAD2L1	4q27	-0.287477	2.25014e-22	1.93899e-21
SEC61G	7p11.2	-0.287477	2.2506e-22	1.93899e-21
PVT1	8q24.21	-0.287369	2.336e-22	2.00914e-21
TMEM250	9q34.3	-0.287298	2.39452e-22	2.0586e-21
HDGF	1q23.1	-0.287275	2.41362e-22	2.07413e-21
DHRS11	17q12	-0.287141	2.52827e-22	2.17081e-21
KCTD13	16p11.2	-0.287122	2.54566e-22	2.18388e-21
TUFM	16p11.2	-0.286982	2.67206e-22	2.28649e-21
PLK1	16p12.2	-0.286947	2.70515e-22	2.31382e-21
IRF2BP1	19q13.32	-0.286936	2.71463e-22	2.32095e-21
GTPBP6	Xp22.33 and Yp11.31	-0.286875	2.77295e-22	2.3698e-21
QRICH2	17q25.1	-0.286871	2.77646e-22	2.3718e-21
JPT1	17q25.1	-0.286864	2.78397e-22	2.37721e-21
CFDP1	16q23.1	-0.286822	2.82432e-22	2.40759e-21
INO80E	16p11.2	-0.286639	3.00974e-22	2.56348e-21
EWSR1	22q12.2	-0.286636	3.01275e-22	2.56497e-21
SUGP1	19p13.11	-0.286537	3.11799e-22	2.64911e-21
TRAP1	16p13.3	-0.286536	3.11815e-22	2.64911e-21
UNC45A	15q26.1	-0.286491	3.16796e-22	2.6903e-21
PACSIN3	11p11.2	-0.28647	3.19059e-22	2.70724e-21
FIS1	7q22.1	-0.286294	3.39095e-22	2.87363e-21
SNAPC4	9q34.3	-0.286242	3.45207e-22	2.92051e-21
C17ORF67	17q22	-0.286231	3.46616e-22	2.92998e-21
CACNB3	12q13.12	-0.2862	3.50266e-22	2.95835e-21
ROM1	11q12.3	-0.286046	3.69488e-22	3.11809e-21
PPP2R5D	6p21.1	-0.286007	3.74515e-22	3.15787e-21
VAC14	16q22.1-q22.2	-0.285854	3.94764e-22	3.32381e-21
HMGA1	6p21.31	-0.285756	4.0839e-22	3.43633e-21
PYCR1	17q25.3	-0.285539	4.40124e-22	3.69412e-21
MRPL53	2p13.1	-0.285447	4.54352e-22	3.80405e-21
MPLKIP	7p14.1	-0.285272	4.82476e-22	4.03616e-21
ZP3	7q11.23	-0.285191	4.96176e-22	4.1439e-21
C9ORF16	9q34.11	-0.285178	4.98421e-22	4.16093e-21
ARPC1A	7q22.1	-0.285098	5.12376e-22	4.27566e-21
REEP2	5q31.2	-0.285055	5.19967e-22	4.33721e-21
BCS1L	2q35	-0.284964	5.36535e-22	4.47356e-21
CDC20	1p34.2	-0.28495	5.39023e-22	4.4906e-21
COQ9	16q21	-0.284941	5.40704e-22	4.50274e-21
CHKB-DT	22q13.33	-0.284911	5.46385e-22	4.54817e-21
MAP1S	19p13.11	-0.284842	5.59496e-22	4.65348e-21
C18ORF21	18q12.2	-0.284783	5.70866e-22	4.74414e-21
METTL1	12q14.1	-0.284768	5.73803e-22	4.76658e-21
UQCRB	8q22.1	-0.284652	5.97288e-22	4.95352e-21
PICK1	22q13.1	-0.28465	5.97708e-22	4.95497e-21
NDUFS7	19p13.3	-0.284616	6.04708e-22	5.01093e-21
CHERP	19p13.11	-0.284341	6.64467e-22	5.49711e-21
MIB2	1p36.33	-0.284317	6.70055e-22	5.54106e-21
RANGRF	17p13.1	-0.284009	7.4467e-22	6.14048e-21
UBE2G2	21q22.3	-0.283864	7.82548e-22	6.4423e-21
SNHG3	1p35.3	-0.283848	7.86868e-22	6.4705e-21
PCBP4	3p21.2	-0.283842	7.88387e-22	6.4798e-21
AARS	16q22.1	-0.283828	7.92247e-22	6.50887e-21
UQCR11	19p13.3	-0.28375	8.13728e-22	6.6772e-21
TUBA8	22q11.21	-0.283593	8.58746e-22	7.03231e-21
SF3B2	11q13.1	-0.283555	8.69921e-22	7.12093e-21
SEMA4C	2q11.2	-0.283515	8.81803e-22	7.21235e-21
TUBB	6p21.33	-0.283439	9.05032e-22	7.39635e-21
VAMP8	2p11.2	-0.283325	9.41087e-22	7.68789e-21
HSBP1	16q23.3	-0.283305	9.4749e-22	7.73707e-21
NDUFB2-AS1	7q34	-0.28327	9.5882e-22	7.82642e-21
APLP1	19q13.12	-0.283222	9.74592e-22	7.94552e-21
PAQR7	1p36.11	-0.283189	9.8567e-22	8.02874e-21
P2RY11	19p13.2	-0.283053	1.03254e-21	8.40095e-21
MRPL17	11p15.4	-0.282989	1.0555e-21	8.58084e-21
SIGMAR1	9p13.3	-0.282948	1.07015e-21	8.68949e-21
SRC	20q11.23	-0.282938	1.07381e-21	8.7157e-21
CLN6	15q23	-0.282937	1.07427e-21	8.71595e-21
RPL36	19p13.3	-0.282771	1.13673e-21	9.2116e-21
SSU72	1p36.33	-0.282573	1.21631e-21	9.83335e-21
ZFAND2B	2q35	-0.282573	1.21638e-21	9.83335e-21
PRCC	1q23.1	-0.282383	1.29764e-21	1.04777e-20
TOMM22	22q13.1	-0.282357	1.30883e-21	1.05638e-20
PPIL1	6p21.2	-0.282253	1.35608e-21	1.09321e-20
MTX1	1q22	-0.282187	1.38695e-21	1.11765e-20
MAP3K11	11q13.1	-0.282142	1.40846e-21	1.13453e-20
GIPC1	19p13.12	-0.282102	1.42764e-21	1.14951e-20
PHB2	12p13.31	-0.281954	1.50133e-21	1.20596e-20
CENPV	17p11.2	-0.281932	1.51262e-21	1.21455e-20
RNASEK	17p13.1	-0.281876	1.54179e-21	1.23748e-20
NDUFA1	Xq24	-0.28174	1.61471e-21	1.29497e-20
CKS1B	1q21.3	-0.281709	1.63159e-21	1.308e-20
ERGIC3	20q11.22	-0.281689	1.64275e-21	1.3159e-20
PLP2	Xp11.23	-0.281641	1.66957e-21	1.33632e-20
LYAR	4p16.3	-0.281633	1.67427e-21	1.33955e-20
TUBA1C	12q13.12	-0.281409	1.80611e-21	1.44161e-20
C7ORF61	7q22.1	-0.281186	1.94818e-21	1.55316e-20
RRP36	6p21.1	-0.281081	2.0188e-21	1.60819e-20
SLC35B2	6p21.1	-0.281005	2.07135e-21	1.64875e-20
NKPD1	19q13.32	-0.280788	2.2291e-21	1.76873e-20
WDR5	9q34.2	-0.28072	2.28115e-21	1.80861e-20
MTG2	20q13.33	-0.280641	2.34294e-21	1.85688e-20
BOLA1	1q21.2	-0.280414	2.529e-21	2.00119e-20
JOSD2	19q13.33	-0.280366	2.57067e-21	2.03257e-20
SPAG5	17q11.2	-0.280321	2.60989e-21	2.06278e-20
CCM2	7p13	-0.280176	2.74116e-21	2.16483e-20
TRAIP	3p21.31	-0.280095	2.81652e-21	2.22261e-20
DDAH2	6p21.33	-0.280037	2.87214e-21	2.26472e-20
ILVBL	19p13.12	-0.2799	3.00861e-21	2.36864e-20
TAF6	7q22.1	-0.279841	3.0683e-21	2.41374e-20
RHBG	1q22	-0.279807	3.10398e-21	2.43991e-20
MRPS25	3p25.1	-0.279385	3.57707e-21	2.80415e-20
KXD1	19p13.11	-0.27928	3.7063e-21	2.90095e-20
MCAT	22q13.2	-0.279269	3.72013e-21	2.91064e-20
KCNIP3	2q11.1	-0.279222	3.77919e-21	2.95456e-20
CALM3	19q13.32	-0.279188	3.82303e-21	2.98652e-20
PARVB	22q13.31	-0.279102	3.93503e-21	3.07045e-20
RHEB	7q36.1	-0.279082	3.96134e-21	3.08859e-20
KIF2C	1p34.1	-0.27905	4.0037e-21	3.118e-20
AXIN1	16p13.3	-0.278976	4.105e-21	3.1932e-20
DSCC1	8q24.12	-0.278957	4.131e-21	3.21219e-20
P3H4	17q21.2	-0.278693	4.51371e-21	3.50034e-20
POMGNT1	1p34.1	-0.278629	4.61113e-21	3.57451e-20
MEN1	11q13.1	-0.278609	4.64242e-21	3.59739e-20
SFXN4	10q26.11	-0.27856	4.71951e-21	3.65572e-20
PPP1R12C	19q13.42	-0.278305	5.1406e-21	3.96667e-20
MCM3	6p12.2	-0.278262	5.2143e-21	4.022e-20
MARK4	19q13.32	-0.278163	5.39089e-21	4.15345e-20
CENPA	2p23.3	-0.278095	5.51336e-21	4.24296e-20
MCUR1	6p23	-0.277958	5.77154e-21	4.43657e-20
PIR	Xp22.2	-0.277626	6.45053e-21	4.94532e-20
SLC5A10	17p11.2	-0.277611	6.4818e-21	4.96741e-20
SPPL2B	19p13.3	-0.27759	6.52804e-21	4.99905e-20
SPIN2B	Xp11.21	-0.277515	6.69293e-21	5.11488e-20
WDR83	19p13.13	-0.277464	6.8078e-21	5.19752e-20
NSUN5P1	7q11.23	-0.277433	6.87931e-21	5.25012e-20
SMIM12	1p34.3	-0.277317	7.1501e-21	5.45472e-20
SLC25A6	Xp22.33 and Yp11.2	-0.277163	7.52645e-21	5.72669e-20
TMEM189	20q13.13	-0.27705	7.81549e-21	5.94212e-20
MRPL27	17q21.33	-0.277031	7.86337e-21	5.97628e-20
COX5A	15q24.2	-0.277012	7.91412e-21	6.00807e-20
ZFPL1	11q13.1	-0.27685	8.35179e-21	6.33556e-20
RAD9A	11q13.2	-0.276781	8.54588e-21	6.47792e-20
ZNF511	10q26.3	-0.276763	8.59765e-21	6.51472e-20
DNAJB11	3q27.3	-0.276677	8.84713e-21	6.69873e-20
CC2D1A	19p13.12	-0.276672	8.86325e-21	6.70842e-20
RBM17	10p15.1	-0.276669	8.87053e-21	6.71141e-20
NACC1	19p13.13	-0.27655	9.23083e-21	6.97879e-20
TRUB2	9q34.11	-0.276444	9.55866e-21	7.21582e-20
PTRH2	17q23.1	-0.276322	9.95581e-21	7.50721e-20
TRMT61A	14q32.33	-0.276249	1.01986e-20	7.68452e-20
LYRM4	6p25.1	-0.276182	1.04275e-20	7.85405e-20
SLC25A1	22q11.21	-0.276121	1.06415e-20	8.0123e-20
DCTN3	9p13.3	-0.276046	1.09093e-20	8.20777e-20
TMEM259	19p13.3	-0.276043	1.09215e-20	8.2139e-20
SNRNP70	19q13.33	-0.276015	1.10214e-20	8.28289e-20
RPS10	6p21.31	-0.275887	1.14999e-20	8.63235e-20
AMPD2	1p13.3	-0.275886	1.15035e-20	8.63235e-20
TSFM	12q14.1	-0.275739	1.20769e-20	9.05586e-20
ATP5MC3	2q31.1	-0.275715	1.21737e-20	9.12507e-20
CCS	11q13.2	-0.275713	1.21822e-20	9.12806e-20
SNHG7	9q34.3	-0.275274	1.40861e-20	1.05234e-19
CMC4	Xq28	-0.275083	1.50047e-20	1.12014e-19
AGPAT1	6p21.32	-0.275064	1.51024e-20	1.12702e-19
CDC37	19p13.2	-0.275054	1.5152e-20	1.1303e-19
HNRNPL	19q13.2	-0.275049	1.51743e-20	1.13154e-19
YIPF3	6p21.1	-0.275022	1.53112e-20	1.14133e-19
TYMSOS	18p11.32	-0.274976	1.55465e-20	1.15758e-19
GNB2	7q22.1	-0.27491	1.5888e-20	1.1817e-19
FAM219A	9p13.3	-0.274688	1.70978e-20	1.26935e-19
GOLGA2P7	15q25.2	-0.274621	1.74752e-20	1.29594e-19
ZDHHC24	11q13.2	-0.274522	1.80554e-20	1.337e-19
KRI1	19p13.2	-0.274484	1.82817e-20	1.35326e-19
LRRC47	1p36.32	-0.274437	1.85709e-20	1.37366e-19
SLC12A9	7q22.1	-0.274394	1.88375e-20	1.39236e-19
COMMD7	20q11.21	-0.274375	1.8952e-20	1.40031e-19
RPS16	19q13.2	-0.274364	1.90221e-20	1.40498e-19
HAX1	1q21.3	-0.274269	1.96287e-20	1.44766e-19
CTRL	16q22.1	-0.274115	2.06495e-20	1.52072e-19
ITGA2B	17q21.31	-0.274107	2.06988e-20	1.52324e-19
DEF6	6p21.31	-0.274057	2.10445e-20	1.54756e-19
BLOC1S4	4p16.1	-0.274044	2.11366e-20	1.55376e-19
CARM1	19p13.2	-0.27402	2.13044e-20	1.56553e-19
RP9	7p14.3	-0.273993	2.14921e-20	1.57817e-19
CYBA	16q24.2	-0.273916	2.20407e-20	1.61728e-19
PRR19	19q13.2	-0.273908	2.21035e-20	1.62071e-19
DEF8	16q24.3	-0.273791	2.29639e-20	1.68319e-19
RPAIN	17p13.2	-0.273763	2.3177e-20	1.69819e-19
SNU13	22q13.2	-0.273758	2.32183e-20	1.7006e-19
C8ORF76	8q24.13	-0.27363	2.42114e-20	1.77141e-19
RPS15	19p13.3	-0.273588	2.45521e-20	1.79568e-19
CDC123	10p14-p13	-0.273582	2.46025e-20	1.79872e-19
POC1A	3p21.2	-0.273556	2.48122e-20	1.81339e-19
ACTR5	20q11.23	-0.273505	2.52265e-20	1.84234e-19
PRKRIP1	7q22.1	-0.273501	2.52581e-20	1.84398e-19
PRDX6	1q25.1	-0.273428	2.58752e-20	1.88835e-19
SH3BP1	22q13.1	-0.273388	2.62117e-20	1.91152e-19
ACTG1	17q25.3	-0.273201	2.78753e-20	2.02845e-19
CDC25C	5q31.2	-0.27319	2.79719e-20	2.03401e-19
RPL28	19q13.42	-0.273101	2.88025e-20	2.0929e-19
MUS81	11q13.1	-0.273064	2.9158e-20	2.11797e-19
MCM5	22q12.3	-0.273	2.97745e-20	2.1612e-19
COX7A2L	2p21	-0.272962	3.01431e-20	2.18717e-19
LENG1	19q13.42	-0.272878	3.09806e-20	2.24632e-19
OTUD5	Xp11.23	-0.272877	3.09964e-20	2.24666e-19
STIP1	11q13.1	-0.272806	3.17206e-20	2.29832e-19
FXR2	17p13.1	-0.272801	3.17722e-20	2.30123e-19
TMEM198	2q35	-0.272663	3.32468e-20	2.40287e-19
CAMSAP3	19p13.2	-0.272657	3.33115e-20	2.40668e-19
CNPY2	12q13.3	-0.272536	3.46554e-20	2.50198e-19
CHEK2	22q12.1	-0.272376	3.65153e-20	2.63249e-19
UBQLN4	1q22	-0.272306	3.73514e-20	2.69085e-19
PSMC5	17q23.3	-0.272079	4.02275e-20	2.89185e-19
AARSD1	17q21.31	-0.272007	4.11859e-20	2.95969e-19
AIFM2	10q22.1	-0.271935	4.21595e-20	3.02858e-19
RNF187	1q42.13	-0.271873	4.30198e-20	3.08819e-19
FKBP2	11q13.1	-0.271868	4.30991e-20	3.09278e-19
MRPL15	8q11.23	-0.271742	4.49017e-20	3.21641e-19
PLD3	19q13.2	-0.271723	4.51818e-20	3.23533e-19
TRPC4AP	20q11.22	-0.271694	4.56114e-20	3.26494e-19
VPS51	11q13.1	-0.27158	4.73297e-20	3.38673e-19
NDUFB8	10q24.31	-0.271503	4.85369e-20	3.4682e-19
MEPCE	7q22.1	-0.271462	4.91778e-20	3.51151e-19
ING4	12p13.31	-0.271358	5.08846e-20	3.63081e-19
DTD1	20p11.23	-0.271327	5.13991e-20	3.66622e-19
PCGF1	2p13.1	-0.271315	5.15999e-20	3.67925e-19
UPK3BL1	7q22.1	-0.2713	5.18385e-20	3.69496e-19
PDHA1	Xp22.12	-0.271205	5.34684e-20	3.8071e-19
DDX11	12p11.21	-0.271096	5.54027e-20	3.93927e-19
KMT2E-AS1	7q22.3	-0.270902	5.90002e-20	4.18474e-19
KEAP1	19p13.2	-0.270892	5.91953e-20	4.19711e-19
CEP89	19q13.11	-0.270792	6.11363e-20	4.32865e-19
RPP38	10p13	-0.270675	6.35093e-20	4.49194e-19
TK1	17q25.3	-0.270569	6.57254e-20	4.64055e-19
SUPV3L1	10q22.1	-0.270534	6.64758e-20	4.69189e-19
ZFAND2A	7p22.3	-0.270348	7.06044e-20	4.97981e-19
DMAC1	9p24.1	-0.270333	7.09489e-20	5.00236e-19
MRM3	17p13.3	-0.270306	7.15791e-20	5.04503e-19
TNIP2	4p16.3	-0.270281	7.21697e-20	5.08488e-19
OGFOD2	12q24.31	-0.270192	7.42695e-20	5.22735e-19
WASH2P	2q14.1	-0.270154	7.51782e-20	5.28762e-19
RCOR2	11q13.1	-0.270149	7.52984e-20	5.29423e-19
MMP24	20q11.22	-0.270006	7.88877e-20	5.53888e-19
BREA2	8q24.3	-0.269935	8.07128e-20	5.66505e-19
EIF2S2	20q11.22	-0.269809	8.40694e-20	5.89449e-19
EME1	17q21.33	-0.269791	8.45633e-20	5.92707e-19
MAP4K2	11q13.1	-0.269765	8.52698e-20	5.97451e-19
ILKAP	2q37.3	-0.269741	8.59392e-20	6.01932e-19
XK	Xp21.1	-0.26972	8.65054e-20	6.05552e-19
AP5Z1	7p22.1	-0.26972	8.6516e-20	6.05552e-19
RASL10B	17q12	-0.26971	8.67921e-20	6.07274e-19
SF3B6	2p23.3	-0.269657	8.82955e-20	6.17579e-19
TAZ	Xq28	-0.269614	8.9522e-20	6.25724e-19
MED26	19p13.11	-0.269586	9.03277e-20	6.31137e-19
TRAPPC6A	19q13.32	-0.26955	9.1388e-20	6.38325e-19
KISS1	1q32.1	-0.269528	9.20437e-20	6.42556e-19
RECQL5	17q25.1	-0.269528	9.20574e-20	6.42556e-19
ECSIT	19p13.2	-0.269484	9.33619e-20	6.51436e-19
MFSD13A	10q24.32	-0.26938	9.65438e-20	6.72475e-19
MRPL20	1p36.33	-0.269283	9.96164e-20	6.92921e-19
TMEM70	8q21.11	-0.269086	1.06151e-19	7.38122e-19
PGLS	19p13.11	-0.269066	1.06843e-19	7.42419e-19
MTERF3	8q22.1	-0.269065	1.0688e-19	7.42422e-19
FSD1	19p13.3	-0.269043	1.07613e-19	7.47258e-19
LRRC24	8q24.3	-0.268948	1.1098e-19	7.69327e-19
PXMP2	12q24.33	-0.268931	1.11566e-19	7.72584e-19
PPP1CA	11q13.2	-0.268866	1.1393e-19	7.88408e-19
ATG9A	2q35	-0.268851	1.14506e-19	7.9158e-19
FUS	16p11.2	-0.268815	1.15827e-19	8.00165e-19
EVPL	17q25.1	-0.268811	1.15979e-19	8.00939e-19
ZFYVE27	10q24.2	-0.268719	1.19448e-19	8.24618e-19
CLDN3	7q11.23	-0.2687	1.20184e-19	8.29415e-19
GPATCH4	1q22-q23.1	-0.268691	1.20524e-19	8.31192e-19
BAIAP2L2	22q13.1	-0.268651	1.22105e-19	8.41234e-19
MRPL48	11q13.4	-0.268609	1.2376e-19	8.52341e-19
EXOSC6	16q22.1	-0.268515	1.27554e-19	8.77872e-19
TCAP	17q12	-0.268469	1.29458e-19	8.90677e-19
PPFIA3	19q13.33	-0.268407	1.32052e-19	9.08212e-19
STMN1	1p36.11	-0.268186	1.41785e-19	9.73494e-19
WASH7P	1p36.33	-0.268163	1.42809e-19	9.80191e-19
KLHL25	15q25.3	-0.267974	1.51727e-19	1.03823e-18
CEP250	20q11.22	-0.267679	1.66804e-19	1.13907e-18
MIEN1	17q12	-0.267642	1.6878e-19	1.15218e-18
C9ORF40	9q21.13	-0.267637	1.69035e-19	1.15353e-18
FBXO17	19q13.2	-0.2676	1.71089e-19	1.16676e-18
MRPS33	7q34	-0.267485	1.77481e-19	1.20994e-18
FUT1	19q13.33	-0.267481	1.77697e-19	1.211e-18
WDR62	19q13.12	-0.267449	1.79529e-19	1.22266e-18
DBF4B	17q21.31|17q21	-0.267445	1.79744e-19	1.22371e-18
FANCE	6p21.31	-0.267382	1.83421e-19	1.24791e-18
CACYBP	1q25.1	-0.267335	1.86185e-19	1.26543e-18
ADCK2	7q34	-0.267301	1.88221e-19	1.27841e-18
FBXL15	10q24.32	-0.267251	1.91281e-19	1.29793e-18
ESRRA	11q13.1	-0.267251	1.91288e-19	1.29793e-18
METTL23	17q25.1	-0.267241	1.91891e-19	1.30159e-18
LOC407835	7q32.1	-0.267214	1.9355e-19	1.31196e-18
RTF2	20q13.31	-0.267167	1.9649e-19	1.33143e-18
EXOC3-AS1	5p15.33	-0.267154	1.97317e-19	1.33659e-18
DBNDD1	16q24.3	-0.267152	1.97434e-19	1.33693e-18
PARD6A	16q22.1	-0.267139	1.98219e-19	1.3418e-18
TRAPPC2L	16q24.3	-0.267052	2.03798e-19	1.37864e-18
HARS	5q31.3	-0.267041	2.04544e-19	1.38276e-18
C11ORF49	11p11.2	-0.267007	2.06784e-19	1.39744e-18
GAPDH	12p13.31	-0.266701	2.27964e-19	1.538e-18
TMEM14C	6p24.2	-0.266697	2.28293e-19	1.5397e-18
CC2D1B	1p32.3	-0.266655	2.31363e-19	1.55989e-18
ALDH16A1	19q13.33	-0.266368	2.53492e-19	1.7068e-18
ABHD17A	19p13.3	-0.266344	2.55427e-19	1.71868e-18
SETD6	16q21	-0.266341	2.55688e-19	1.71987e-18
RPLP2	11p15.5	-0.266333	2.5635e-19	1.72374e-18
EGFL8	6p21.32	-0.266224	2.65423e-19	1.78356e-18
HRH3	20q13.33	-0.266208	2.66732e-19	1.79177e-18
TWNK	10q24.31	-0.2662	2.67421e-19	1.7958e-18
INHA	2q35	-0.266148	2.71892e-19	1.82521e-18
BRICD5	16p13.3	-0.266105	2.75636e-19	1.84973e-18
HMG20B	19p13.3	-0.266005	2.84601e-19	1.90799e-18
NDUFB10	16p13.3	-0.26594	2.90514e-19	1.94698e-18
RPL18A	19p13.11	-0.265746	3.09018e-19	2.06962e-18
PMF1	1q22	-0.265716	3.11915e-19	2.08833e-18
PPP2R1A	19q13.41	-0.265633	3.20265e-19	2.1421e-18
EDC4	16q22.1	-0.265626	3.20976e-19	2.14615e-18
HAUS8	19p13.11	-0.265598	3.23861e-19	2.164e-18
SCARNA12	12p13.31	-0.265486	3.35509e-19	2.23961e-18
SNX8	7p22.3	-0.265419	3.42766e-19	2.28654e-18
VAX2	2p13.3	-0.26539	3.45936e-19	2.30617e-18
SSBP4	19p13.11	-0.265037	3.8689e-19	2.57154e-18
HPCA	1p35.1	-0.264943	3.9856e-19	2.64562e-18
FRMD8	11q13.1	-0.264935	3.9955e-19	2.65132e-18
SYNE4	19q13.12	-0.264868	4.08181e-19	2.70593e-18
TRAPPC1	17p13.1	-0.264806	4.16195e-19	2.75815e-18
TMEM81	1q32.1	-0.264428	4.68981e-19	3.09779e-18
ZNF414	19p13.2	-0.264278	4.91749e-19	3.24288e-18
APEX2	Xp11.21	-0.264124	5.16333e-19	3.40055e-18
KCNH2	7q36.1	-0.264083	5.23064e-19	3.44264e-18
TSPAN33	7q32.1	-0.264044	5.29471e-19	3.48367e-18
C2ORF48	2p25.1	-0.263883	5.57018e-19	3.66134e-18
DAPK3	19p13.3	-0.263845	5.63762e-19	3.70205e-18
ATP6V0E2	7q36.1	-0.263685	5.92919e-19	3.88972e-18
TMEM18	2p25.3	-0.263548	6.1908e-19	4.05607e-18
ELP5	17p13.1	-0.263512	6.26137e-19	4.09965e-18
ULK3	15q24.1	-0.263428	6.42908e-19	4.20264e-18
OGDHL	10q11.23	-0.263365	6.55783e-19	4.28402e-18
SURF6	9q34.2	-0.263316	6.65886e-19	4.34721e-18
POLR3H	22q13.2	-0.263263	6.77046e-19	4.41864e-18
PTRHD1	2p23.3	-0.263171	6.9693e-19	4.54253e-18
PLEKHB1	11q13.4	-0.263088	7.15357e-19	4.65963e-18
CDK3	17q25.1	-0.263081	7.16814e-19	4.66611e-18
ZDHHC12	9q34.11	-0.263049	7.24201e-19	4.71268e-18
MCRIP2	16p13.3	-0.262986	7.38577e-19	4.80313e-18
HMCES	3q21.3	-0.262908	7.56815e-19	4.91698e-18
THAP4	2q37.3	-0.262766	7.91351e-19	5.13806e-18
RHEBL1	12q13.12	-0.262742	7.97319e-19	5.17514e-18
LYPLA2	1p36.11	-0.262711	8.05136e-19	5.22252e-18
STAP2	19p13.3	-0.262618	8.28903e-19	5.37323e-18
E2F2	1p36.12	-0.262557	8.44956e-19	5.46851e-18
C2CD4C	19p13.3	-0.262474	8.67147e-19	5.60494e-18
PMVK	1q21.3	-0.26245	8.73809e-19	5.64619e-18
NSFL1C	20p13	-0.262331	9.07102e-19	5.85757e-18
C8G	9q34.3	-0.262303	9.15073e-19	5.90464e-18
SLC66A1	1p36.13	-0.262302	9.15131e-19	5.90464e-18
NOB1	16q22.1	-0.262113	9.71e-19	6.26017e-18
DBN1	5q35.3	-0.262051	9.89985e-19	6.38053e-18
CTPS1	1p34.2	-0.26201	1.00268e-18	6.46028e-18
KCNK12	2p16.3	-0.261816	1.06552e-18	6.86079e-18
ANP32B	9q22.33	-0.261738	1.09163e-18	7.01994e-18
MRPL9	1q21.3	-0.261724	1.09646e-18	7.04875e-18
PLAC8L1	5q32	-0.261359	1.22879e-18	7.88188e-18
RPIA	2p11.2	-0.261336	1.2375e-18	7.93274e-18
GPRIN1	5q35.2	-0.261239	1.27574e-18	8.15974e-18
RNF166	16q24.2-q24.3	-0.261225	1.28109e-18	8.19136e-18
ZNF598	16p13.3	-0.261203	1.28985e-18	8.24121e-18
CDK10	16q24.3	-0.261155	1.30936e-18	8.36154e-18
RXRB	6p21.32	-0.261101	1.33178e-18	8.50046e-18
MRPL41	9q34.3	-0.2611	1.33196e-18	8.50046e-18
RPP25	15q24.2	-0.261067	1.3456e-18	8.5821e-18
PSMD7	16q23.1	-0.260925	1.40653e-18	8.96219e-18
TBL3	16p13.3	-0.260769	1.47674e-18	9.39074e-18
COPS7B	2q37.1	-0.260596	1.55805e-18	9.8966e-18
LRPAP1	4p16.3	-0.260452	1.62948e-18	1.03306e-17
ZNF706	8q22.3	-0.260178	1.77382e-18	1.12316e-17
AURKA	20q13.2	-0.260162	1.78307e-18	1.12831e-17
CD3EAP	19q13.32	-0.260124	1.80378e-18	1.1407e-17
NUDT5	10p14	-0.260061	1.83974e-18	1.16235e-17
CENPH	5q13.2	-0.260031	1.85703e-18	1.1729e-17
RSAD1	17q21.33	-0.259887	1.94173e-18	1.22487e-17
SEPTIN9	17q25.3	-0.259791	1.99978e-18	1.26031e-17
RTN4R	22q11.21	-0.25973	2.03833e-18	1.2842e-17
LINC01816	2p13.3	-0.259659	2.08376e-18	1.31118e-17
WDYHV1	8q24.13	-0.259651	2.08859e-18	1.31381e-17
CHCHD4	3p25.1	-0.259541	2.16111e-18	1.35816e-17
UBE2T	1q32.1	-0.259395	2.2609e-18	1.41999e-17
EEFSEC	3q21.3	-0.259378	2.27276e-18	1.42655e-17
TLE5	19p13.3	-0.259363	2.2834e-18	1.43234e-17
CROCC	1p36.13	-0.259288	2.33667e-18	1.4653e-17
B3GALT6	1p36.33	-0.25925	2.36471e-18	1.48196e-17
GTPBP4	10p15.3	-0.259223	2.384e-18	1.49313e-17
UXT	Xp11.23	-0.258967	2.58005e-18	1.61191e-17
YBX1	1p34.2	-0.258912	2.6243e-18	1.63804e-17
PSMB2	1p34.3	-0.258856	2.66969e-18	1.66585e-17
SLC26A11	17q25.3	-0.258799	2.71783e-18	1.69484e-17
TMEM97	17q11.2	-0.258692	2.80861e-18	1.75091e-17
BLOC1S1	12q13.2	-0.258668	2.8296e-18	1.76345e-17
RTL8C	Xq26.3	-0.258614	2.87692e-18	1.79128e-17
DRG2	17p11.2	-0.258588	2.89979e-18	1.80386e-17
SMG5	1q22	-0.258513	2.96751e-18	1.84428e-17
CBX2	17q25.3	-0.258501	2.97899e-18	1.85084e-17
IFRD2	3p21.31	-0.258484	2.99397e-18	1.85958e-17
ZNF524	19q13.42	-0.25845	3.02635e-18	1.87911e-17
RAB40B	17q25.3	-0.258422	3.05228e-18	1.89463e-17
CDK5RAP3	17q21.32	-0.258416	3.05741e-18	1.89723e-17
TEDC1	14q32.33	-0.258322	3.14788e-18	1.95037e-17
SCAMP5	15q24.2	-0.258284	3.18442e-18	1.9718e-17
KCNK7	11q13.1	-0.25828	3.18885e-18	1.97394e-17
ATP13A1	19p13.11	-0.258214	3.25394e-18	2.01361e-17
GGA1	22q13.1	-0.258136	3.33329e-18	2.06209e-17
NUP62	19q13.33	-0.258078	3.39272e-18	2.09692e-17
EIF3G	19p13.2	-0.258064	3.40741e-18	2.10536e-17
DIRAS1	19p13.3	-0.257982	3.49463e-18	2.15793e-17
NEURL2	20q13.12	-0.257975	3.50215e-18	2.16125e-17
FOXM1	12p13.33	-0.257962	3.51606e-18	2.16917e-17
STUB1	16p13.3	-0.257931	3.5494e-18	2.1884e-17
PARP10	8q24.3	-0.257915	3.5668e-18	2.19846e-17
DSN1	20q11.23	-0.257902	3.58108e-18	2.20628e-17
ZCCHC17	1p35.2	-0.257892	3.59243e-18	2.21223e-17
TXN	9q31.3	-0.257863	3.62461e-18	2.23068e-17
TRAPPC3	1p34.3	-0.257793	3.7032e-18	2.27835e-17
FAHD2A	2q11.1	-0.257748	3.75446e-18	2.30919e-17
MPV17L2	19p13.11	-0.257659	3.85864e-18	2.37254e-17
INPP5E	9q34.3	-0.257628	3.89539e-18	2.39295e-17
SH3GL1	19p13.3	-0.257624	3.89978e-18	2.39492e-17
ANAPC15	11q13.4	-0.257616	3.91043e-18	2.40073e-17
AUNIP	1p36.11	-0.257596	3.9338e-18	2.41361e-17
C17ORF100	17p13.1	-0.257567	3.96912e-18	2.43454e-17
DHX16	6p21.33	-0.257565	3.97129e-18	2.43513e-17
BANP	16q24.2	-0.257493	4.05967e-18	2.48781e-17
TIGD3	11q13.1	-0.257486	4.06884e-18	2.49267e-17
ZNF76	6p21.31	-0.257433	4.13556e-18	2.53201e-17
EDF1	9q34.3	-0.257402	4.17463e-18	2.55361e-17
RABAC1	19q13.2	-0.257394	4.1856e-18	2.55954e-17
APBA3	19p13.3	-0.257301	4.30584e-18	2.63148e-17
MRPL24	1q23.1	-0.257288	4.32317e-18	2.64127e-17
NSUN5P2	7q11.23	-0.25728	4.33369e-18	2.64609e-17
LOC100270746	6p22.2	-0.257237	4.392e-18	2.68008e-17
MRM2	7p22.3	-0.257136	4.52967e-18	2.76075e-17
FAM72B	1p11.2	-0.257123	4.54815e-18	2.77117e-17
MRPL18	6q25.3	-0.257049	4.65103e-18	2.83129e-17
INTS1	7p22.3	-0.256994	4.73067e-18	2.87804e-17
H2BFXP	Xq22.2	-0.2569	4.86927e-18	2.96058e-17
PPCDC	15q24.2	-0.256821	4.98817e-18	3.03013e-17
OPLAH	8q24.3	-0.256624	5.29637e-18	3.21155e-17
GRHPR	9p13.2	-0.256567	5.39072e-18	3.26778e-17
USE1	19p13.11	-0.256178	6.06905e-18	3.67015e-17
POLA2	11q13.1	-0.256175	6.0751e-18	3.67272e-17
SDHAF2	11q12.2	-0.255962	6.48192e-18	3.91426e-17
TMSB10	2p11.2	-0.255943	6.51963e-18	3.93321e-17
FAM216A	12q24.11	-0.255941	6.52338e-18	3.9343e-17
CCDC150	2q33.1	-0.255911	6.58281e-18	3.96895e-17
C17ORF82	17q23.2	-0.255886	6.63399e-18	3.99862e-17
TSIX	Xq13.2	-0.255876	6.65348e-18	4.00917e-17
TMPO-AS1	12q23.1	-0.255785	6.84151e-18	4.12001e-17
CLTB	5q35.2	-0.255704	7.01075e-18	4.22067e-17
PRR22	19p13.3	-0.255612	7.21014e-18	4.33812e-17
MROH1	8q24.3	-0.255562	7.32152e-18	4.40382e-17
NYAP1	7q22.1	-0.255551	7.34491e-18	4.41657e-17
NDUFAF2	5q12.1	-0.25548	7.50713e-18	4.51277e-17
MRPS9	2q12.1	-0.25533	7.85625e-18	4.71842e-17
SSR4	Xq28	-0.25526	8.02499e-18	4.8169e-17
MPND	19p13.3	-0.255242	8.06869e-18	4.84026e-17
CAMK2N2	3q27.1	-0.255138	8.3266e-18	4.98756e-17
PWWP2B	10q26.3	-0.255072	8.49714e-18	5.08669e-17
BRSK1	19q13.42	-0.255017	8.63829e-18	5.16506e-17
LY6E	8q24.3	-0.255015	8.64379e-18	5.16529e-17
CEMP1	16p13.3	-0.254971	8.75957e-18	5.23293e-17
SKIV2L	6p21.33	-0.254937	8.85072e-18	5.28426e-17
ADGRL1	19p13.12	-0.254929	8.87325e-18	5.29614e-17
SMIM11A	21q22.11-q22.12	-0.254895	8.96499e-18	5.34931e-17
ZNF837	19q13.43	-0.254881	9.00175e-18	5.36966e-17
PTMA	2q37.1	-0.254835	9.12899e-18	5.44235e-17
ZNF622	5p15.1	-0.254726	9.43534e-18	5.61669e-17
ALKBH7	19p13.3	-0.254716	9.46531e-18	5.63286e-17
NENF	1q32.3	-0.254543	9.97231e-18	5.92934e-17
FUT5	19p13.3	-0.254452	1.02513e-17	6.09165e-17
CPTP	1p36.33	-0.254434	1.03082e-17	6.12363e-17
CTBP1	4p16.3	-0.254331	1.06333e-17	6.30932e-17
FAM32A	19p13.11	-0.25431	1.07003e-17	6.34725e-17
MRPL13	8q24.12	-0.254287	1.07762e-17	6.39037e-17
RBAKDN	7p22.1	-0.254241	1.09279e-17	6.47655e-17
CDPF1	22q13.31	-0.254135	1.12822e-17	6.68455e-17
INTS11	1p36.33	-0.253923	1.20271e-17	7.1113e-17
TERT	5p15.33	-0.253829	1.23758e-17	7.30674e-17
GEMIN8P4	1p22.2	-0.253812	1.2438e-17	7.34134e-17
ISG15	1p36.33	-0.253781	1.25553e-17	7.40838e-17
FAM131A	3q27.1	-0.253776	1.25757e-17	7.41827e-17
KLRG2	7q34	-0.25376	1.26343e-17	7.45063e-17
COPS9	2q37.3	-0.253683	1.29304e-17	7.62305e-17
COX6B1	19q13.12	-0.253681	1.29401e-17	7.62652e-17
WIZ	19p13.12	-0.253532	1.35335e-17	7.9623e-17
CNTROB	17p13.1	-0.253529	1.35446e-17	7.96652e-17
RIDA	8q22.2	-0.253313	1.44553e-17	8.48736e-17
SNRPG	2p13.3	-0.25306	1.55994e-17	9.14049e-17
RBIS	8q21.2	-0.252952	1.61159e-17	9.43493e-17
FBXO2	1p36.22	-0.252501	1.84519e-17	1.07806e-16
FANCA	16q24.3	-0.252494	1.84914e-17	1.08006e-16
HMBS	11q23.3	-0.252448	1.87468e-17	1.09402e-16
RABGGTB	1p31.1	-0.252438	1.88022e-17	1.09694e-16
SLC25A28	10q24.2	-0.252362	1.92391e-17	1.12178e-16
GBAP1	1q22	-0.252335	1.93941e-17	1.13049e-16
TUSC1	9p21.2	-0.25227	1.97745e-17	1.152e-16
TARBP2	12q13.13	-0.252213	2.01161e-17	1.17089e-16
ZNF581	19q13.42	-0.252196	2.02221e-17	1.17672e-16
HAUS1	18q21.1	-0.252186	2.02774e-17	1.17931e-16
GPT2	16q11.2	-0.252185	2.02866e-17	1.17945e-16
UBB	17p11.2	-0.252084	2.09087e-17	1.21527e-16
GPX1	3p21.31	-0.252076	2.0958e-17	1.21778e-16
ACTR3B	7q36.1-q36.2	-0.252005	2.14077e-17	1.2432e-16
RAD51	15q15.1	-0.25198	2.15729e-17	1.25207e-16
CARS2	13q34	-0.251915	2.19917e-17	1.27564e-16
ZNF205	16p13.3	-0.251895	2.21241e-17	1.28222e-16
LZTS2	10q24.31	-0.25186	2.23614e-17	1.29523e-16
TIAF1	17q11.2	-0.251851	2.24166e-17	1.29805e-16
SNHG1	11q12.3	-0.251617	2.40429e-17	1.39023e-16
IPO13	1p34.1	-0.251579	2.43181e-17	1.40574e-16
SPC24	19p13.2	-0.251576	2.43388e-17	1.40653e-16
GPC2	7q22.1	-0.251564	2.44266e-17	1.4112e-16
CD2BP2	16p11.2	-0.251547	2.45542e-17	1.41817e-16
FAM136A	2p13.3	-0.251519	2.47603e-17	1.42967e-16
REPIN1	7q36.1	-0.251507	2.48454e-17	1.43417e-16
ETFB	19q13.41	-0.251349	2.6044e-17	1.50121e-16
CDC42EP4	17q25.1	-0.251345	2.60818e-17	1.50296e-16
HEXD	17q25.3	-0.25119	2.73159e-17	1.57228e-16
C11ORF68	11q13.1	-0.251151	2.76296e-17	1.58988e-16
ATP5F1C	10p14	-0.250976	2.91139e-17	1.67339e-16
ARMC5	16p11.2	-0.250862	3.01187e-17	1.73016e-16
HSPA1B	6p21.33	-0.250852	3.02079e-17	1.73479e-16
STK11	19p13.3	-0.250811	3.05756e-17	1.7554e-16
HPDL	1p34.1	-0.250765	3.10029e-17	1.77841e-16
ABCD1	Xq28	-0.250714	3.1478e-17	1.80413e-16
POLR2K	8q22.2	-0.250711	3.15042e-17	1.80512e-16
PHETA1	12q24.12	-0.250698	3.16266e-17	1.81162e-16
CLUH	17p13.3	-0.250605	3.25092e-17	1.86112e-16
MAPRE3	2p23.3	-0.25054	3.31474e-17	1.8939e-16
MRPL47	3q26.33	-0.25051	3.34444e-17	1.91033e-16
CMAS	12p12.1	-0.250392	3.46378e-17	1.97737e-16
PNKP	19q13.33	-0.250359	3.49765e-17	1.99614e-16
NR1H2	19q13.33	-0.250348	3.50902e-17	2.00206e-16
FZR1	19p13.3	-0.250295	3.56514e-17	2.03294e-16
PTBP1	19p13.3	-0.250239	3.62526e-17	2.06605e-16
CCT4	2p15	-0.250172	3.69791e-17	2.10686e-16
CNIH2	11q13.2	-0.250119	3.75579e-17	2.13923e-16
SNHG9	16p13.3	-0.250045	3.83974e-17	2.1852e-16
ESPL1	12q13.13	-0.250011	3.8784e-17	2.20658e-16
NAGPA	16p13.3	-0.250004	3.887e-17	2.21085e-16
RPS7	2p25.3	-0.250002	3.88858e-17	2.21112e-16
CEACAM19	19q13.31	-0.249982	3.91181e-17	2.22308e-16
AP1M1	19p13.11	-0.24989	4.02058e-17	2.28297e-16
PMS2P1	7q22.1	-0.249864	4.05124e-17	2.29973e-16
PPDPF	20q13.33	-0.249827	4.0964e-17	2.32406e-16
PSMD2	3q27.1	-0.249801	4.12732e-17	2.34094e-16
ZMAT5	22q12.2	-0.249688	4.26874e-17	2.41844e-16
RPL19	17q12	-0.249676	4.28381e-17	2.42561e-16
ABHD8	19p13.11	-0.249635	4.33583e-17	2.45369e-16
PACC1	1q32.3	-0.249581	4.40606e-17	2.49273e-16
RHOD	11q13.2	-0.249496	4.51842e-17	2.55559e-16
ARFGAP2	11p11.2	-0.249413	4.63091e-17	2.61714e-16
YIPF2	19p13.2	-0.249413	4.63115e-17	2.61714e-16
CDCA8	1p34.3	-0.24941	4.63523e-17	2.61872e-16
TMEM14B	6p24.2	-0.249338	4.73461e-17	2.67187e-16
RASA4CP	7p13	-0.249205	4.92456e-17	2.77596e-16
RING1	6p21.32	-0.249155	4.99734e-17	2.81542e-16
TAF15	17q12	-0.24908	5.10967e-17	2.87549e-16
DLL3	19q13.2	-0.249012	5.21405e-17	2.93178e-16
TMEM234	1p35.2	-0.249005	5.22483e-17	2.93702e-16
REXO1	19p13.3	-0.248997	5.23608e-17	2.94253e-16
CDC25A	3p21.31	-0.248942	5.32251e-17	2.99026e-16
ABCF2	7q36.1	-0.248889	5.40673e-17	3.03589e-16
C17ORF49	17p13.1	-0.248824	5.51038e-17	3.09237e-16
HM13	20q11.21	-0.248731	5.66385e-17	3.17761e-16
EIF3I	1p35.2	-0.248729	5.66692e-17	3.17845e-16
RELT	11q13.4	-0.248638	5.82246e-17	3.26297e-16
CCDC9	19q13.32	-0.248572	5.93629e-17	3.32399e-16
SLC38A10	17q25.3	-0.24855	5.97412e-17	3.34425e-16
ZNF821	16q22.2	-0.248491	6.08025e-17	3.40177e-16
CENPB	20p13	-0.248476	6.10717e-17	3.41494e-16
MRPL21	11q13.3	-0.248371	6.29878e-17	3.52111e-16
HES4	1p36.33	-0.248323	6.38905e-17	3.5686e-16
GRPEL1	4p16.1	-0.248172	6.67791e-17	3.72582e-16
TBCA	5q14.1	-0.248163	6.69723e-17	3.73557e-16
RNF220	1p34.1	-0.248028	6.96689e-17	3.88169e-16
YKT6	7p13	-0.248009	7.00756e-17	3.90327e-16
COG4	16q22.1	-0.247992	7.04259e-17	3.91954e-16
RCC1	1p35.3	-0.24795	7.12884e-17	3.96535e-16
TMEM258	11q12.2	-0.247903	7.22878e-17	4.01873e-16
NINL	20p11.21	-0.247846	7.34996e-17	4.08497e-16
CCDC12	3p21.31	-0.247793	7.46657e-17	4.14522e-16
NUMBL	19q13.2	-0.247741	7.58157e-17	4.20791e-16
NDUFA3	19q13.42	-0.247735	7.59365e-17	4.21345e-16
GJC2	1q42.13	-0.247721	7.62475e-17	4.22749e-16
KLHL22	22q11.21	-0.247697	7.6795e-17	4.25524e-16
COMT	22q11.21	-0.247633	7.82484e-17	4.33444e-16
NOL3	16q22.1	-0.247569	7.97272e-17	4.41287e-16
SNHG12	1p35.3	-0.247525	8.07733e-17	4.46832e-16
NRM	6p21.33	-0.247523	8.08167e-17	4.4695e-16
SMS	Xp22.11	-0.247463	8.22514e-17	4.5451e-16
PYY2	17q11.2	-0.247378	8.43218e-17	4.65569e-16
CD81	11p15.5	-0.247241	8.77984e-17	4.84235e-16
GEMIN7	19q13.32	-0.247035	9.32373e-17	5.1353e-16
TLCD1	17q11.2	-0.246985	9.46249e-17	5.21031e-16
CCDC102A	16q21	-0.246948	9.56397e-17	5.26331e-16
UBL7	15q24.1	-0.246848	9.84835e-17	5.41686e-16
HS6ST1	2q14.3	-0.246802	9.98279e-17	5.48931e-16
QPCTL	19q13.32	-0.246792	1.00114e-16	5.50204e-16
HNRNPD	4q21.22	-0.246708	1.02606e-16	5.63442e-16
NLE1	17q12	-0.246643	1.04568e-16	5.73746e-16
SH3GLB2	9q34.11	-0.246448	1.10704e-16	6.06588e-16
GID8	20q13.33	-0.246417	1.11733e-16	6.12062e-16
GOLGA2P10	15q25.2	-0.246367	1.13352e-16	6.2076e-16
RPP25L	9p13.3	-0.246355	1.13748e-16	6.22761e-16
BRD9	5p15.33	-0.246341	1.1421e-16	6.25122e-16
FAM167B	1p35.2	-0.246315	1.15079e-16	6.29535e-16
IMPA2	18p11.21	-0.246225	1.18168e-16	6.46081e-16
ZNF668	16p11.2	-0.246075	1.23453e-16	6.74433e-16
EMC10	19q13.33	-0.246063	1.23876e-16	6.76558e-16
RPL37A	2q35	-0.246046	1.24483e-16	6.7969e-16
HMGB2	4q34.1	-0.245922	1.29082e-16	7.0461e-16
SNRPD3	22q11.23	-0.245624	1.4075e-16	7.67676e-16
NDUFA9	12p13.32	-0.245596	1.41937e-16	7.73944e-16
AP2S1	19q13.32	-0.245566	1.43158e-16	7.80392e-16
NSMCE2	8q24.13	-0.245565	1.43217e-16	7.805e-16
PSMB1	6q27	-0.245425	1.49168e-16	8.11616e-16
SPHK2	19q13.33	-0.245398	1.50328e-16	8.1749e-16
FUNDC2	Xq28	-0.24538	1.51102e-16	8.21478e-16
PIDD1	11p15.5	-0.245273	1.55885e-16	8.47023e-16
PIGU	20q11.22	-0.245237	1.57531e-16	8.55736e-16
LDHB	12p12.1	-0.245232	1.57776e-16	8.56838e-16
LINC00937	12p13.31	-0.245227	1.5798e-16	8.57716e-16
ZNF212	7q36.1	-0.24519	1.59692e-16	8.66543e-16
CIAPIN1	16q21	-0.245177	1.60303e-16	8.69627e-16
USP36	17q25.3	-0.245034	1.67083e-16	9.05676e-16
SMAGP	12q13.13	-0.245021	1.67743e-16	9.09011e-16
CDK5RAP1	20q11.21	-0.244969	1.70294e-16	9.21843e-16
COA3	17q21.2	-0.244961	1.70695e-16	9.23768e-16
FTSJ1	Xp11.23	-0.244916	1.72916e-16	9.35533e-16
ZFP41	8q24.3	-0.244869	1.75279e-16	9.48067e-16
E2F4	16q22.1	-0.244825	1.77547e-16	9.59563e-16
DCAF13	8q22.3	-0.244819	1.77854e-16	9.60892e-16
RPL26L1	5q35.1	-0.244814	1.7808e-16	9.61538e-16
RPL39L	3q27.3	-0.244737	1.82103e-16	9.82871e-16
SAFB2	19p13.3	-0.244679	1.8521e-16	9.9884e-16
R3HDM4	19p13.3	-0.244595	1.89763e-16	1.02284e-15
KCP	7q32.1	-0.244512	1.94368e-16	1.04655e-15
LCMT1	16p12.1	-0.244502	1.94946e-16	1.04938e-15
NMRAL1	16p13.3	-0.244494	1.9542e-16	1.05165e-15
ARL8A	1q32.1	-0.244472	1.96636e-16	1.05763e-15
HYAL3	3p21.31	-0.244264	2.08861e-16	1.12219e-15
ANKLE1	19p13.11	-0.244236	2.10539e-16	1.1306e-15
KIF3C	2p23.3	-0.244138	2.16631e-16	1.16239e-15
TRIM47	17q25.1	-0.243977	2.26887e-16	1.21613e-15
ENGASE	17q25.3	-0.243861	2.34656e-16	1.2561e-15
EIF4A1	17p13.1	-0.243751	2.42209e-16	1.29619e-15
ATP6V1E2	2p21|2p16-p12	-0.243741	2.42892e-16	1.29881e-15
ORAI1	12q24.31	-0.24372	2.44363e-16	1.30633e-15
PSMA5	1p13.3	-0.243716	2.44642e-16	1.30748e-15
UHRF1	19p13.3	-0.243615	2.51934e-16	1.34538e-15
GALT	9p13.3	-0.243611	2.52222e-16	1.34656e-15
MORC2	22q12.2	-0.243608	2.52424e-16	1.34728e-15
FADD	11q13.3	-0.243605	2.52645e-16	1.34811e-15
NDUFAF3	3p21.31	-0.243517	2.59155e-16	1.38248e-15
CHID1	11p15.5	-0.243472	2.62528e-16	1.39973e-15
NDUFA2	5q31.3	-0.243457	2.63671e-16	1.40546e-15
SNRNP35	12q24.31	-0.243358	2.7124e-16	1.44466e-15
C2CD4D	1q21.3	-0.243335	2.73085e-16	1.4541e-15
MTG1	10q26.3	-0.243277	2.77658e-16	1.47767e-15
FAM104B	Xp11.21	-0.24327	2.78259e-16	1.48048e-15
RND2	17q21.31	-0.243235	2.81026e-16	1.49441e-15
UCK2	1q24.1	-0.243037	2.97526e-16	1.5809e-15
CNP	17q21.2	-0.243017	2.99279e-16	1.5898e-15
KPTN	19q13.32	-0.24293	3.06863e-16	1.62923e-15
JAGN1	3p25.3	-0.242826	3.16159e-16	1.67638e-15
SEPTIN3	22q13.2	-0.242743	3.23721e-16	1.71513e-15
CNOT3	19q13.42	-0.242524	3.44784e-16	1.82481e-15
PRDX1	1p34.1	-0.242481	3.49089e-16	1.84662e-15
UQCR10	22q12.2	-0.242223	3.75882e-16	1.98471e-15
ACAD9	3q21.3	-0.24215	3.83808e-16	2.02444e-15
FAM98C	19q13.2	-0.242114	3.87728e-16	2.04299e-15
KIAA0895L	16q22.1	-0.242094	3.90025e-16	2.05402e-15
FAM178B	2q11.2	-0.241991	4.01702e-16	2.11419e-15
TSPAN17	5q35.2	-0.24199	4.01766e-16	2.11419e-15
KLC4	6p21.1	-0.241974	4.03647e-16	2.12188e-15
MTFR2	6q23.3	-0.241766	4.28402e-16	2.24791e-15
LAPTM4B	8q22.1	-0.24171	4.35279e-16	2.28222e-15
DIABLO	12q24.31	-0.24147	4.66201e-16	2.43978e-15
LSM6	4q31.22	-0.241398	4.75893e-16	2.4887e-15
JTB	1q21.3	-0.241395	4.76333e-16	2.49035e-15
STK19	6p21.33	-0.241324	4.86063e-16	2.53925e-15
ISYNA1	19p13.11	-0.24132	4.8661e-16	2.54145e-15
YARS	1p35.1	-0.241278	4.92505e-16	2.57157e-15
ZNF48	16p11.2	-0.241255	4.95646e-16	2.5873e-15
FAM27C	9q13	-0.241238	4.98053e-16	2.5992e-15
TYMS	18p11.32	-0.241164	5.08756e-16	2.653e-15
CYBC1	17q25.3	-0.24114	5.12247e-16	2.67051e-15
LIME1	20q13.33	-0.241127	5.14079e-16	2.67937e-15
C16ORF91	16p13.3	-0.241125	5.14358e-16	2.68013e-15
DDTL	22q11.23	-0.241065	5.23336e-16	2.7255e-15
FAM156A	Xp11.22	-0.240999	5.33152e-16	2.77519e-15
SLC41A3	3q21.2-q21.3	-0.240995	5.33774e-16	2.77772e-15
CCND3	6p21.1	-0.240978	5.36491e-16	2.79114e-15
GLDC	9p24.1	-0.240957	5.39703e-16	2.80712e-15
ATP5IF1	1p35.3	-0.240937	5.42796e-16	2.82176e-15
SPEG	2q35	-0.240922	5.45018e-16	2.83258e-15
MGMT	10q26.3	-0.240878	5.51923e-16	2.86699e-15
ZNF71	19q13.43	-0.240869	5.53313e-16	2.87347e-15
PARK7	1p36.23	-0.240836	5.5857e-16	2.90003e-15
RBX1	22q13.2	-0.240753	5.71953e-16	2.96493e-15
FRAT2	10q24.1	-0.240689	5.82494e-16	3.01802e-15
TUT1	11q12.3	-0.240536	6.0833e-16	3.14784e-15
BRI3	7q21.3	-0.240489	6.16583e-16	3.18892e-15
HSD11B2	16q22.1	-0.240353	6.40734e-16	3.30874e-15
PAF1	19q13.2	-0.24035	6.41415e-16	3.31141e-15
HMOX2	16p13.3	-0.240323	6.46379e-16	3.33533e-15
CDKN2B-AS1	9p21.3	-0.240262	6.57692e-16	3.3911e-15
SWI5	9q34.11	-0.240246	6.60583e-16	3.40514e-15
EML3	11q12.3	-0.240244	6.60944e-16	3.40613e-15
MRPL33	2p23.2	-0.240212	6.67005e-16	3.43649e-15
KIAA2013	1p36.22	-0.240204	6.68576e-16	3.44371e-15
NACA2	17q23.2	-0.240166	6.75803e-16	3.47915e-15
ACTL10	20q11.22	-0.239978	7.12864e-16	3.66808e-15
GPR37L1	1q32.1	-0.239975	7.13344e-16	3.66868e-15
EIF4A3	17q25.3	-0.239905	7.27641e-16	3.7403e-15
ATAT1	6p21.33	-0.239769	7.56323e-16	3.88378e-15
WNT6	2q35	-0.239719	7.67134e-16	3.93729e-15
CAPN12	19q13.2	-0.239691	7.73246e-16	3.96765e-15
IAH1	2p25.1	-0.23958	7.97824e-16	4.09064e-15
DANCR	4q12	-0.239448	8.28267e-16	4.2435e-15
EIF3K	19q13.2	-0.239436	8.31154e-16	4.25721e-15
RASSF7	11p15.5	-0.239309	8.61418e-16	4.40775e-15
RDM1	17q12	-0.239305	8.62393e-16	4.41162e-15
SEC61A2	10p14	-0.2392	8.88425e-16	4.54019e-15
E4F1	16p13.3	-0.239166	8.97038e-16	4.58188e-15
LSR	19q13.12	-0.239118	9.09181e-16	4.64156e-15
RPUSD2	15q15.1	-0.239009	9.37828e-16	4.78297e-15
CHCHD3	7q32.3-q33	-0.238981	9.45242e-16	4.81956e-15
NDUFA4	7p21.3	-0.238914	9.63244e-16	4.90763e-15
C19ORF73	19q13.33	-0.238868	9.7586e-16	4.9694e-15
ARHGAP4	Xq28	-0.238706	1.02132e-15	5.19175e-15
OVCA2	17p13.3	-0.238685	1.02754e-15	5.22205e-15
RHPN1-AS1	8q24.3	-0.238659	1.03508e-15	5.25904e-15
TNFRSF4	1p36.33	-0.238543	1.06941e-15	5.42528e-15
ATF4	22q13.1	-0.238533	1.07238e-15	5.43897e-15
PPP4C	16p11.2	-0.238491	1.08526e-15	5.5029e-15
MOB2	11p15.5	-0.238456	1.09605e-15	5.55342e-15
ATP5PF	21q21.3	-0.238424	1.10584e-15	5.59882e-15
LLGL2	17q25.1	-0.238372	1.12227e-15	5.67775e-15
SPAG7	17p13.2	-0.238268	1.15542e-15	5.84251e-15
DPP7	9q34.3	-0.238251	1.16125e-15	5.87053e-15
RFC4	3q27.3	-0.238191	1.18075e-15	5.9676e-15
SMARCB1	22q11.23|22q11	-0.23812	1.2047e-15	6.08255e-15
FZD9	7q11.23	-0.238108	1.20889e-15	6.1022e-15
ZNHIT3	17q12	-0.237917	1.27557e-15	6.43393e-15
SSBP1	7q34	-0.237866	1.29368e-15	6.5204e-15
CCNB2	15q22.2	-0.237847	1.30093e-15	6.55529e-15
NAT16	7q22.1	-0.237821	1.31049e-15	6.60185e-15
TCF25	16q24.3	-0.237816	1.31208e-15	6.60654e-15
MT2A	16q13	-0.237737	1.34177e-15	6.75266e-15
TCF19	6p21.33	-0.237686	1.36105e-15	6.84461e-15
CCDC107	9p13.3	-0.237661	1.37063e-15	6.88932e-15
RPL18	19q13.33	-0.237655	1.37282e-15	6.89863e-15
CDKN2C	1p32.3	-0.237645	1.37686e-15	6.91722e-15
CACNB1	17q12	-0.237639	1.37902e-15	6.92632e-15
DENND1A	9q33.3	-0.2376	1.39402e-15	6.99991e-15
ANKRD54	22q13.1	-0.237573	1.40497e-15	7.04966e-15
RPS3	11q13.4	-0.237545	1.4157e-15	7.09997e-15
CRTC2	1q21.3	-0.237482	1.44098e-15	7.22496e-15
PEX6	6p21.1	-0.237469	1.44631e-15	7.24988e-15
SUMO2	17q25.1	-0.237442	1.45743e-15	7.30015e-15
RUNDC3A	17q21.31	-0.237406	1.47215e-15	7.37207e-15
TXNDC17	17p13.1	-0.237349	1.49594e-15	7.4875e-15
GSDMB	17q21.1	-0.237267	1.53064e-15	7.65548e-15
MLLT1	19p13.3	-0.237264	1.53178e-15	7.65929e-15
ATP5PD	17q25.1	-0.237082	1.61221e-15	8.05347e-15
TCTEX1D2	3q29	-0.236948	1.67361e-15	8.35606e-15
DNAJC7	17q21.2	-0.236933	1.68057e-15	8.38872e-15
LRFN3	19q13.12	-0.236797	1.74593e-15	8.70423e-15
DNPEP	2q35	-0.236731	1.77809e-15	8.86018e-15
ISG20	15q26.1	-0.236596	1.84685e-15	9.20053e-15
ELMO3	16q22.1	-0.236551	1.86997e-15	9.31112e-15
LAMTOR2	1q22	-0.236518	1.88739e-15	9.39551e-15
MGAT4B	5q35.3	-0.2364	1.95068e-15	9.70582e-15
SNHG11	20q11.23	-0.236391	1.95552e-15	9.7275e-15
MTLN	2q13	-0.236388	1.95698e-15	9.73233e-15
RPS9	19q13.42	-0.236288	2.01219e-15	9.99952e-15
PDCL3P4	3q12.3	-0.236278	2.01774e-15	1.00222e-14
CCNF	16p13.3	-0.23627	2.02272e-15	1.00443e-14
DMWD	19q13.32	-0.236269	2.02319e-15	1.00443e-14
VKORC1	16p11.2	-0.236236	2.04167e-15	1.0133e-14
TNFRSF25	1p36.31	-0.236219	2.05148e-15	1.01772e-14
DMPK	19q13.32	-0.23619	2.06804e-15	1.02518e-14
KRTCAP2	1q22	-0.236168	2.08074e-15	1.03123e-14
DYNLL1	12q24.31	-0.236072	2.13709e-15	1.05889e-14
TNNC2	20q13.12	-0.235992	2.18571e-15	1.08192e-14
CALR	19p13.13	-0.235553	2.46904e-15	1.22037e-14
TIMM17A	1q32.1	-0.235509	2.49957e-15	1.23455e-14
LRRC73	6p21.1	-0.235459	2.53439e-15	1.25145e-14
LMF2	22q13.33	-0.235429	2.5561e-15	1.26186e-14
PAXIP1-AS1	7q36.2	-0.235422	2.56074e-15	1.26384e-14
PRR3	6p21.33	-0.235413	2.56748e-15	1.26655e-14
PLEKHG6	12p13.31	-0.235408	2.57109e-15	1.26779e-14
DPF1	19q13.2	-0.235335	2.62317e-15	1.29181e-14
RBM14	11q13.2	-0.235333	2.62533e-15	1.29256e-14
GATD1	11p15.5	-0.235298	2.65093e-15	1.30484e-14
PRPSAP1	17q25.1	-0.235177	2.74145e-15	1.34776e-14
ATP6V0C	16p13.3	-0.235172	2.74495e-15	1.34882e-14
SPC25	2q24.3	-0.235159	2.7547e-15	1.35328e-14
DPCD	10q24.32	-0.235133	2.77507e-15	1.36196e-14
RPS20	8q12.1	-0.235126	2.78055e-15	1.36432e-14
CHMP4C	8q21.13	-0.235098	2.80219e-15	1.37461e-14
ILF3	19p13.2	-0.235026	2.85816e-15	1.40172e-14
STOML1	15q24.1	-0.234945	2.92364e-15	1.43314e-14
ZNF692	1q44	-0.234932	2.93418e-15	1.43795e-14
PBK	8p21.1	-0.234558	3.25378e-15	1.58995e-14
TPX2	20q11.21	-0.234529	3.28053e-15	1.60225e-14
FUOM	10q26.3	-0.234307	3.488e-15	1.70029e-14
RAB3A	19p13.11	-0.234236	3.55698e-15	1.73265e-14
NCS1	9q34.11	-0.234221	3.57181e-15	1.73904e-14
BTBD2	19p13.3	-0.234116	3.67639e-15	1.7878e-14
PAGR1	16p11.2	-0.234048	3.74669e-15	1.82067e-14
ATP5F1EP2	13q12.2	-0.234046	3.74875e-15	1.82123e-14
SNRPE	1q32.1	-0.234028	3.76732e-15	1.82981e-14
GGH	8q12.3	-0.233937	3.86332e-15	1.87419e-14
GATAD2A	19p13.11	-0.233861	3.94457e-15	1.91268e-14
EFTUD2	17q21.31	-0.233802	4.0097e-15	1.9438e-14
GPS2	17p13.1	-0.23378	4.03388e-15	1.95458e-14
YPEL3	16p11.2	-0.233693	4.13219e-15	2.00125e-14
MRPS16	10q22.2	-0.233621	4.21441e-15	2.03912e-14
DCTPP1	16p11.2	-0.233348	4.54333e-15	2.19564e-14
ASGR1	17p13.1	-0.233342	4.55113e-15	2.19888e-14
ATP2A1	16p11.2	-0.233333	4.56206e-15	2.20363e-14
SUZ12P1	17q11.2	-0.233186	4.75036e-15	2.29239e-14
SLC16A3	17q25.3	-0.233109	4.85267e-15	2.34065e-14
SCRT1	8q24.3	-0.233061	4.91717e-15	2.36949e-14
C1QL1	17q21.31	-0.233004	4.99401e-15	2.40365e-14
SARNP	12q13.2	-0.232986	5.01851e-15	2.41486e-14
MLX	17q21.2	-0.23293	5.09659e-15	2.4501e-14
RABGGTA	14q12	-0.23292	5.11101e-15	2.45645e-14
ARHGEF39	9p13.3	-0.232886	5.15878e-15	2.47882e-14
DHX38	16q22.2	-0.232817	5.25675e-15	2.52349e-14
BCL7B	7q11.23	-0.232586	5.60181e-15	2.68467e-14
PRSS53	16p11.2	-0.232452	5.81082e-15	2.78087e-14
PIN4	Xq13.1	-0.232387	5.91567e-15	2.83038e-14
SCNN1G	16p12.2	-0.232203	6.22114e-15	2.97442e-14
TMEM104	17q25.1	-0.232072	6.44808e-15	3.07855e-14
BID	22q11.21	-0.232059	6.47036e-15	3.08845e-14
PSMA2	7p14.1	-0.232028	6.52557e-15	3.11407e-14
LOC341056	11q24.1	-0.232012	6.55365e-15	3.12673e-14
ZNF341	20q11.22	-0.232004	6.56811e-15	3.13289e-14
TPGS1	19p13.3	-0.231978	6.61484e-15	3.15369e-14
NAGK	2p13.3	-0.231892	6.77343e-15	3.22701e-14
SMPD4	2q21.1	-0.231876	6.80293e-15	3.23954e-14
DGCR6	22q11.21|22q11	-0.231857	6.83802e-15	3.25471e-14
MGST3	1q24.1	-0.231778	6.98752e-15	3.32274e-14
MED27	9q34.13	-0.231694	7.14909e-15	3.39876e-14
RPS5	19q13.43	-0.231652	7.23196e-15	3.43735e-14
ERAS	Xp11.23	-0.23162	7.29535e-15	3.46667e-14
TMA7	3p21.31	-0.231607	7.32173e-15	3.47838e-14
STARD3	17q12	-0.231604	7.32787e-15	3.48048e-14
RAB11B	19p13.2	-0.231577	7.38177e-15	3.50443e-14
DNASE2	19p13.13	-0.23153	7.47665e-15	3.54697e-14
UROD	1p34.1	-0.231493	7.55192e-15	3.581e-14
GPR137	11q13.1	-0.231482	7.57424e-15	3.59074e-14
TMED9	5q35.3	-0.231331	7.89309e-15	3.73751e-14
PDZD7	10q24.31	-0.231322	7.91374e-15	3.7464e-14
ZNF576	19q13.31	-0.231243	8.08589e-15	3.82521e-14
ADRA2C	4p16.3	-0.231235	8.10197e-15	3.83138e-14
FTSJ3	17q23.3	-0.231223	8.12986e-15	3.84331e-14
RNF208	9q34.3	-0.231154	8.28376e-15	3.91331e-14
ATP6V1B1	2p13.3	-0.231138	8.31924e-15	3.92916e-14
RNF5P1	8p11.22	-0.231083	8.446e-15	3.98809e-14
HNRNPA0	5q31.2	-0.231027	8.57412e-15	4.04669e-14
SIRT2	19q13.2	-0.230989	8.66459e-15	4.08844e-14
CISD1	10q21.1	-0.230956	8.74169e-15	4.12385e-14
TMCO6	5q31.3	-0.230872	8.94458e-15	4.2176e-14
VAT1	17q21.31	-0.230632	9.54603e-15	4.49699e-14
FTCD	21q22.3	-0.230624	9.56721e-15	4.50592e-14
NPPC	2q37.1	-0.230591	9.65502e-15	4.54621e-14
DUSP12	1q23.3	-0.230531	9.81328e-15	4.6175e-14
CEBPG	19q13.11	-0.23045	1.00296e-14	4.71711e-14
C1QL4	12q13.12	-0.230407	1.01493e-14	4.77117e-14
AANAT	17q25.1	-0.229983	1.13846e-14	5.34068e-14
SIRT5	6p23	-0.22993	1.15487e-14	5.41387e-14
CCNB1	5q13.2	-0.229908	1.16179e-14	5.44127e-14
ZBTB22	6p21.32	-0.229843	1.18231e-14	5.53225e-14
FOXP4	6p21.1	-0.229726	1.2205e-14	5.70697e-14
MATN4	20q13.12	-0.229672	1.2386e-14	5.78879e-14
AGAP2-AS1	12q14.1	-0.229607	1.2605e-14	5.88584e-14
HSPB1	7q11.23	-0.229461	1.31097e-14	6.11441e-14
TMUB2	17q21.31	-0.229305	1.36762e-14	6.37425e-14
RFPL3S	22q12.3	-0.229263	1.38304e-14	6.44459e-14
SUPT5H	19q13.2	-0.229255	1.38602e-14	6.45702e-14
CUTC	10q24.2	-0.229227	1.39651e-14	6.50437e-14
HIST3H2A	1q42.13	-0.22909	1.44938e-14	6.74749e-14
TMSB15B	Xq22.2	-0.229065	1.45889e-14	6.78865e-14
UFD1	22q11.21	-0.229011	1.48029e-14	6.88505e-14
TUBB4B	9q34.3	-0.229006	1.48236e-14	6.89307e-14
EPHX4	1p22.1	-0.228967	1.49811e-14	6.96474e-14
RNF7	3q23	-0.228915	1.51917e-14	7.05774e-14
WRNIP1	6p25.2	-0.228858	1.54257e-14	7.16481e-14
ANO9	11p15.5	-0.228695	1.61197e-14	7.47513e-14
CAPN15	16p13.3	-0.228666	1.62461e-14	7.53028e-14
LSM1	8p11.23	-0.228577	1.66385e-14	7.7086e-14
NASP	1p34.1	-0.228564	1.6698e-14	7.73443e-14
MRPL46	15q25.3	-0.228531	1.68489e-14	7.80254e-14
RPTOR	17q25.3	-0.228501	1.69815e-14	7.8603e-14
CARS	11p15.4	-0.228457	1.71837e-14	7.95029e-14
RAMP1	2q37.3	-0.228452	1.72087e-14	7.96002e-14
PAK4	19q13.2	-0.228448	1.7226e-14	7.96617e-14
DCTN2	12q13.3	-0.22843	1.73121e-14	8.00419e-14
LOC91450	15q24.3	-0.228398	1.74586e-14	8.0682e-14
UCK1	9q34.13	-0.228377	1.75595e-14	8.11114e-14
CRABP2	1q23.1	-0.228187	1.84792e-14	8.52618e-14
ECHDC3	10p14	-0.228009	1.93836e-14	8.94143e-14
MMAB	12q24.11	-0.227986	1.95021e-14	8.99201e-14
URB1-AS1	21q22.11	-0.227953	1.9678e-14	9.07104e-14
GDF1	19p13.11	-0.227938	1.97576e-14	9.10564e-14
PPP1R14A	19q13.2	-0.227911	1.98973e-14	9.16792e-14
MICOS10	1p36.13	-0.2279	1.99562e-14	9.19295e-14
GRK2	11q13.2	-0.227864	2.0154e-14	9.27985e-14
HSD17B14	19q13.33	-0.227854	2.02042e-14	9.29814e-14
GTF2IRD1	7q11.23	-0.227757	2.07401e-14	9.53448e-14
ARPC4	3p25.3	-0.227733	2.08734e-14	9.59142e-14
MAP7D1	1p34.3	-0.227725	2.092e-14	9.61065e-14
MRPS21	1q21.2	-0.227622	2.15049e-14	9.87486e-14
SLC7A5	16q24.2	-0.227542	2.19707e-14	1.00841e-13
NOXO1	16p13.3	-0.227491	2.22674e-14	1.02157e-13
PEX5	12p13.31	-0.227327	2.32702e-14	1.06709e-13
CHAF1B	21q22.12-q22.13	-0.227157	2.4352e-14	1.11467e-13
SEPHS1	10p13	-0.227135	2.44917e-14	1.12081e-13
NDUFV3	21q22.3	-0.226946	2.57604e-14	1.1778e-13
RPL13AP3	14q22.3	-0.226718	2.73769e-14	1.25001e-13
RMC1	18q11.2	-0.226473	2.92255e-14	1.33171e-13
CDKN2AIPNL	5q31.1	-0.226435	2.95232e-14	1.34467e-13
AARS2	6p21.1	-0.226432	2.95457e-14	1.34539e-13
[truncated: 18,187 more rows]
